# Supplementary material for: Engineering inducible biomolecular assemblies for genome imaging and manipulation in living cells
Source: Nat Commun. 2022 Dec 24;13:7933. doi: 10.1038/s41467-022-35504-x (PMC9789998; doi:10.1038/s41467-022-35504-x)
Supplement: Supplementary file 3 — Supplementary Data 1 [file 41467_2022_35504_MOESM3_ESM.xlsx]

## Sheet: Sheet1
SNR results
Fig. 1c	-3	10	20	30					Fig. S1e	Telomere	96-TetO
spot #1	-0.18085	2.01598	4.61139	16.0478						9.49565	1.37123
spot #2	-0.52789	0.217563	4.4511	8.09239						12.889	4.63044
spot #3	-1.15353	0.917206	2.66326	7.77872						7.79272	32.2004
spot #4	-0.43013	-0.20504	0.201389	1.25108						6.17812	15.6153
spot #5	1.22684	1.64972	2.38789	23.0513						6.55107	15.3451
spot #6	2.09688	4.41542	5.54436	13.8304						6.54412	15.0702
spot #7	-1.35882	3.55613	4.13464	12.7542						5.89087	31.1412
spot #8	-0.07332	1.85633	5.03061	10.472						4.05851	12.4668
spot #9	-2.21907	1.59807	5.8526	12.5108						3.25005	142.317
spot #10	-0.19551	1.6685	6.5924	2.71669						3.59985	31.339
spot #11	-1.32949	3.67822	6.50198	3.84159						8.0707	6.82762
spot #12	2.15553	0.893728	4.71825	3.51169						6.55107	15.4961
										8.17084	8.62267
Fig.2c	0'	26'	46'	58'						4.18799	3.77453
spot #1	0.695	2.057	7.089	9.176						8.62611	4.04381
spot #2	1.223	1.701	5.42	9.448						1.6961	8.87364
										6.294	15.6653
Fig. 3b	-3	10	20	30						8.35546	2.76345
spot #1	0.672434	3.07985	3.46434	6.18096						1.70012	-2.19492
spot #2	0.333333	0.478778	6.77336	15.5529						9.92874	15.6657
spot #3	1.18504	0.749128	6.46866	19.5623						15.0433	9.20479
spot #4	1.26068	2.4192	9.57803	13.9275						17.3111	10.5517
										21.7152	17.3675
Fig. S2f										7.53353	9.54055
Before rapamycin	Cell 1	Cell 2	Cell 3	Cell 4	Cell 5					6.57255	108.869
spot #1	7.17262	3.63847	6.89927	1.57675	5.33795					23.3764	57.2467
spot #2	7.95022	3.00438	4.70773	4.32546	1.57989					10.101	144.332
spot #3	2.98613	3.37741	2.46426	2.39987	-0.434849					18.6284	145.604
spot #4	2.71536	1.03055	1.74097	0.128458						42.367	67.3137
spot #5	-0.139835	3.77381		4.64711						12.6966	26.717
spot #6	2.55491									62.9155	16.7426
After rapamycin	Cell 1	Cell 2	Cell 3	Cell 4	Cell 5	Cell 6	Cell 7	Cell 8		19.4768	27.1009
spot #1	22.724	108.975	223.414	52.7679	23.4373	50.3856	51.5846	111.467		6.13395	27.1009
spot #2	23.111	81.3427	202.128	44.4573	24.8715	78.419	18.5248	66.8012		14.2637	27.1009
spot #3	35.4386	69.4932	105.901	28.4904	12.1491	58.2302		31.3903		12.9385	4.18458
spot #4	19.1465	54.0194	83.8486	16.8154	9.93037	40.5747				147.635	4.48637
										18.757	24.4876
Fig. S3b	24x	4x	2x	1x						7.78136	13.8352
spot #1	(top) 83.184	(top) 17.398	NA	NA						4.43158	56.5228
spot #2	(bottom) 70.088	(right) 21.479								24.6896	7.47577
spot #3		(left) 23.042								1.61935	143.637
										5.35578	31.8591
Fig. S3c	CD (left image)	CD (right image)	HD (left image)	HD (right image)	CSD (left image)	CSD (right image)				1.39683	84.3688
spot #1	114.354	48.939	20.516	20.4	NA	NA				139.129	9.61786
spot #2		47.748		12.574						11.489	20.3999
spot #3		48.485								29.3373	40.5357
spot #4		48.41								15.737	29.1956
spot #5		48.958								27.8535	48.4413
										8.02592	36.3841
										15.5638	8.95225
										9.46157	25.4277
										23.8068	18.2869
										7.66508	109.866
										2.42911	8.01756
										49.2707	14.0058
										18.4375	19.0913
										24.251	9.72427
										25.8399	6.86981
										44.6741	24.0973
										15.6405	37.6819
										14.4133	7.85438
										7.87789	12.8368
										9.26328	15.8694
										9.38771	9.29082
										11.3882	31.8686
										2.0739	57.5848
										5.36187	63.98
										26.0282	68.8695
										25.4962	9.19286
										17.8853	5.7806
										27.2464	8.68364
										19.8815	43.7386
										9.59993	6.42848
										8.62861	75.7264
										1.97167	71.6332
										5.31459	54.5677
										10.5062	103.264
										17.7773	52.0889
										3.03355	22.6454
										14.0864	12.3462
										5.85796	23.5825
										13.4052	49.9475
										9.13879	28.1267
										7.22752	35.0548
										8.07378	15.0306
										15.5981	30.3142
										6.52201	118.736
										1.39871	12.0544
										15.7677	27.3078
										39.9532
										25.3197
										7.90518
										8.80054
										2.4327
										4.0026
										29.7748
										11.126
										8.87145
										10.6056
										11.9438
										8.01816
										6.38876
										5.38325
										6.77163
										1.67229
										13.0555
										8.20789
										5.62895
										13.0555
										6.82014
										6.29156
										13.2825
										22.3155
										12.8105
										2.32529
										8.46027
										19.3728
										27.9874
										41.9658
										30.6586
										24.3607
										30.9021
										9.52023
										15.3537
										15.3537
										8.24157
										8.92506
										1.04096
										10.83
										5.73953
										2.33606
										1.90696
										0.032614
										31.1392
										14.7628
										17.1228
										8.67042
										3.49304
