# Supplementary material for: Engineering inducible biomolecular assemblies for genome imaging and manipulation in living cells
Source: Nat Commun. 2022 Dec 24;13:7933. doi: 10.1038/s41467-022-35504-x (PMC9789998; doi:10.1038/s41467-022-35504-x)
Supplement: Supplementary file 4 — Supplementary Data 2 [file 41467_2022_35504_MOESM4_ESM.xlsx]

## Sheet: Data statistics
Sample	Raw reads	Ktrim preprocessed	PCR duplicates	Reads mapped to rRNA	Passed reads subjected to mapping	Mapped reads
NC-1	27024764	26769435	6107265	28769	20633401	19851741
NC-2	31675776	31339807	7362872	64223	23912712	23091290
NC-3	29812382	29449157	5683663	89375	23676119	22618674
HP1a-1	31533876	31201035	6728148	31559	24441328	23906497
HP1a-2	29963260	29657308	5942839	35615	23678854	23090889
HP1a-3	31859940	31661939	7020154	40132	24601653	24033070

## Sheet: DEG list
Gene ID	Symbol	log2FoldChange	Benjamini adjusted P-value
ENSG00000286339	Z99496.2	3.10088	0.000202707
ENSG00000161896	IP6K3	3.08184	0.002558
ENSG00000254415	SIGLEC14	3.06917	0.00216853
ENSG00000248243	LINC02014	2.54356	0.000995585
ENSG00000138347	MYPN	2.38824	1.0188e-07
ENSG00000104783	KCNN4	2.11852	3.61715e-05
ENSG00000119922	IFIT2	1.90371	0.00493031
ENSG00000143217	NECTIN4	1.67359	5.38484e-10
ENSG00000254290	AC124067.4	1.66246	0.00869625
ENSG00000265962	GACAT2	1.53177	0.0362917
ENSG00000094916	CBX5	1.50347	2.1844e-104
ENSG00000107562	CXCL12	1.43811	1.16608e-10
ENSG00000248583	AC119751.3	1.42667	0.0289884
ENSG00000113721	PDGFRB	1.42533	0.00791683
ENSG00000251095	AC093866.1	1.39373	6.98647e-09
ENSG00000186115	CYP4F2	1.39101	0.00957599
ENSG00000187193	MT1X	1.37869	9.62561e-12
ENSG00000077943	ITGA8	1.24589	1.93183e-13
ENSG00000125148	MT2A	1.20729	3.13229e-09
ENSG00000183287	CCBE1	1.17963	0.00150366
ENSG00000244649	LINC02086	1.14419	0.00895208
ENSG00000186529	CYP4F3	1.13295	0.00165582
ENSG00000182168	UNC5C	1.09763	3.36419e-19
ENSG00000165323	FAT3	1.07192	1.29123e-11
ENSG00000253414	AC124067.2	1.06265	0.0196634
ENSG00000226686	LINC01535	1.04327	0.00255431
ENSG00000165084	C8orf34	1.04326	0.00227483
ENSG00000205592	MUC19	1.00663	0.0493316
ENSG00000173546	CSPG4	-1.00703	1.66701e-10
ENSG00000145794	MEGF10	-1.00821	0.00448618
ENSG00000109321	AREG	-1.00901	0.0415469
ENSG00000275832	ARHGAP23	-1.00932	0.000616988
ENSG00000172361	CFAP53	-1.01065	0.00516692
ENSG00000163879	DNALI1	-1.01459	0.00782923
ENSG00000188162	OTOG	-1.0148	0.0113856
ENSG00000103196	CRISPLD2	-1.02032	0.000520902
ENSG00000120738	EGR1	-1.02092	5.17873e-18
ENSG00000215910	C1orf167	-1.02437	0.034672
ENSG00000154783	FGD5	-1.02955	8.29214e-06
ENSG00000140853	NLRC5	-1.03009	0.00571822
ENSG00000139567	ACVRL1	-1.03159	0.00206903
ENSG00000171357	LURAP1	-1.03196	0.0126613
ENSG00000171798	KNDC1	-1.03203	0.000157868
ENSG00000115138	POMC	-1.03594	0.0134894
ENSG00000128016	ZFP36	-1.0391	5.8509e-07
ENSG00000171992	SYNPO	-1.03914	4.37951e-06
ENSG00000213654	GPSM3	-1.0403	5.03234e-06
ENSG00000145198	VWA5B2	-1.04363	1.86166e-08
ENSG00000138798	EGF	-1.04567	7.71547e-05
ENSG00000198203	SULT1C2	-1.05166	0.000230555
ENSG00000111344	RASAL1	-1.052	0.00969479
ENSG00000188766	SPRED3	-1.05302	5.13336e-09
ENSG00000183091	NEB	-1.05378	0.000317036
ENSG00000123338	NCKAP1L	-1.0591	0.0202507
ENSG00000175920	DOK7	-1.06223	0.0132224
ENSG00000131094	C1QL1	-1.06373	1.31665e-05
ENSG00000205143	ARID3C	-1.06533	0.036699
ENSG00000168350	DEGS2	-1.0706	0.00112759
ENSG00000244405	ETV5	-1.0757	1.00462e-12
ENSG00000091536	MYO15A	-1.07696	0.000173199
ENSG00000179292	TMEM151A	-1.08002	0.00211591
ENSG00000121101	TEX14	-1.08116	4.67989e-08
ENSG00000136235	GPNMB	-1.08977	0.000657408
ENSG00000130203	APOE	-1.09134	1.29831e-11
ENSG00000118160	SLC8A2	-1.09561	0.000172943
ENSG00000136960	ENPP2	-1.09661	0.00326028
ENSG00000142235	LMTK3	-1.10081	5.56923e-05
ENSG00000101194	SLC17A9	-1.10211	0.0138906
ENSG00000143127	ITGA10	-1.10293	0.000326032
ENSG00000105559	PLEKHA4	-1.10779	2.56155e-20
ENSG00000157766	ACAN	-1.11001	0.0216065
ENSG00000214900	LINC01588	-1.11156	0.0204497
ENSG00000087589	CASS4	-1.11164	4.15955e-05
ENSG00000006638	TBXA2R	-1.11263	0.000462714
ENSG00000174640	SLCO2A1	-1.11454	4.97347e-05
ENSG00000132821	VSTM2L	-1.11486	4.31823e-08
ENSG00000108405	P2RX1	-1.11818	0.0298103
ENSG00000119681	LTBP2	-1.12079	1.45719e-18
ENSG00000135519	KCNH3	-1.1209	1.28133e-05
ENSG00000187800	PEAR1	-1.12353	0.0397023
ENSG00000172159	FRMD3	-1.12906	9.66763e-07
ENSG00000102109	PCSK1N	-1.12936	0.0451682
ENSG00000077009	NMRK2	-1.13108	0.0385459
ENSG00000158865	SLC5A11	-1.13723	0.0157993
ENSG00000163141	BNIPL	-1.1401	5.75599e-06
ENSG00000167614	TTYH1	-1.14089	0.00359331
ENSG00000167723	TRPV3	-1.14571	4.18759e-05
ENSG00000111886	GABRR2	-1.14585	1.53906e-07
ENSG00000241163	LINC00877	-1.1479	0.0487523
ENSG00000148488	ST8SIA6	-1.14917	0.0430673
ENSG00000182795	C1orf116	-1.15062	0.0240152
ENSG00000198910	L1CAM	-1.15225	6.82153e-06
ENSG00000122733	PHF24	-1.16025	0.00824394
ENSG00000157103	SLC6A1	-1.1641	0.00336651
ENSG00000158859	ADAMTS4	-1.16581	0.00378025
ENSG00000013364	MVP	-1.17118	2.3517e-12
ENSG00000163873	GRIK3	-1.17227	0.00658285
ENSG00000235034	C19orf81	-1.17682	0.0282642
ENSG00000205336	ADGRG1	-1.18034	0.0185604
ENSG00000105479	CCDC114	-1.1813	0.0145772
ENSG00000163898	LIPH	-1.18259	0.00381424
ENSG00000128298	BAIAP2L2	-1.18434	1.37144e-05
ENSG00000080031	PTPRH	-1.18667	0.00495231
ENSG00000243742	RPLP0P2	-1.18925	0.00956985
ENSG00000180720	CHRM4	-1.19052	0.00504794
ENSG00000152377	SPOCK1	-1.19183	2.07272e-05
ENSG00000140279	DUOX2	-1.19235	0.0169989
ENSG00000175832	ETV4	-1.19254	2.33556e-08
ENSG00000167992	VWCE	-1.19348	1.37144e-05
ENSG00000261570	AC073878.1	-1.19523	0.023865
ENSG00000168386	FILIP1L	-1.20122	8.13601e-05
ENSG00000135636	DYSF	-1.20318	1.17412e-07
ENSG00000130433	CACNG6	-1.20397	0.000383833
ENSG00000108771	DHX58	-1.2116	0.00405498
ENSG00000110324	IL10RA	-1.2141	1.09944e-05
ENSG00000126259	KIRREL2	-1.2189	0.0488942
ENSG00000267302	RNFT1-DT	-1.21921	0.0248792
ENSG00000177791	MYOZ1	-1.21982	0.0135406
ENSG00000171786	NHLH1	-1.22282	6.67975e-06
ENSG00000171811	CFAP46	-1.22664	0.0280848
ENSG00000182472	CAPN12	-1.22686	0.0218583
ENSG00000196639	HRH1	-1.22997	0.046159
ENSG00000125730	C3	-1.23113	6.6021e-08
ENSG00000204241	LINC02731	-1.23501	0.0483359
ENSG00000172780	RAB43	-1.23594	0.00860801
ENSG00000064787	BCAS1	-1.23801	0.00115033
ENSG00000104888	SLC17A7	-1.23996	2.4967e-11
ENSG00000163817	SLC6A20	-1.24125	0.0292237
ENSG00000205922	ONECUT3	-1.24399	0.000694185
ENSG00000099399	MAGEB2	-1.2477	2.36849e-07
ENSG00000166863	TAC3	-1.24808	0.00372375
ENSG00000237423	LINC01522	-1.25005	0.0117951
ENSG00000223573	TINCR	-1.25144	1.29123e-11
ENSG00000161681	SHANK1	-1.25359	1.90432e-09
ENSG00000213943	KRT18P17	-1.25469	0.0115819
ENSG00000230882	AC005077.4	-1.25657	0.0231997
ENSG00000136383	ALPK3	-1.25791	6.4844e-07
ENSG00000261949	GFY	-1.26114	0.0354453
ENSG00000124216	SNAI1	-1.26307	9.34728e-08
ENSG00000235172	LINC01366	-1.2659	0.038559
ENSG00000137474	MYO7A	-1.26717	5.24409e-05
ENSG00000124134	KCNS1	-1.27036	0.0340138
ENSG00000272733	AP000345.2	-1.27976	0.0449531
ENSG00000171596	NMUR1	-1.28059	0.0194777
ENSG00000128052	KDR	-1.28289	0.0458966
ENSG00000165092	ALDH1A1	-1.28892	0.00130316
ENSG00000110169	HPX	-1.29189	0.00112983
ENSG00000132692	BCAN	-1.2951	0.00271386
ENSG00000175505	CLCF1	-1.29893	0.00174101
ENSG00000181444	ZNF467	-1.29954	4.46188e-13
ENSG00000182326	C1S	-1.3016	2.22369e-06
ENSG00000166401	SERPINB8	-1.30186	0.0145772
ENSG00000272405	AL365181.3	-1.30521	9.85043e-05
ENSG00000159899	NPR2	-1.30872	0.013743
ENSG00000267372	AC005330.1	-1.30946	0.00132117
ENSG00000167100	SAMD14	-1.30972	3.48292e-14
ENSG00000116183	PAPPA2	-1.31486	0.0142059
ENSG00000273443	AL645608.8	-1.31771	0.0314716
ENSG00000170006	TMEM154	-1.3192	0.0451422
ENSG00000168071	CCDC88B	-1.32087	2.68015e-17
ENSG00000184697	CLDN6	-1.3246	0.00232193
ENSG00000046774	MAGEC2	-1.32525	0.0392677
ENSG00000170458	CD14	-1.34104	0.00704859
ENSG00000131409	LRRC4B	-1.3482	5.56435e-20
ENSG00000095752	IL11	-1.35231	0.00229428
ENSG00000163806	SPDYA	-1.35364	0.01085
ENSG00000143382	ADAMTSL4	-1.36919	7.8836e-10
ENSG00000125998	FAM83C	-1.37439	0.0446863
ENSG00000268945	AC010422.2	-1.37742	0.0298488
ENSG00000141338	ABCA8	-1.37746	0.0142818
ENSG00000158683	PKD1L1	-1.37806	1.70406e-06
ENSG00000187944	C2orf66	-1.3793	0.0475106
ENSG00000124143	ARHGAP40	-1.3797	0.0169561
ENSG00000101096	NFATC2	-1.38372	1.01623e-06
ENSG00000287853	AL031668.2	-1.38446	0.00329426
ENSG00000169896	ITGAM	-1.38751	1.96903e-07
ENSG00000175264	CHST1	-1.38871	0.00109649
ENSG00000246203	AL353807.3	-1.40009	4.26937e-07
ENSG00000132702	HAPLN2	-1.40121	0.00153906
ENSG00000203999	LINC01270	-1.40575	0.0260554
ENSG00000196503	ARL9	-1.41889	0.0287237
ENSG00000213638	ADAT3	-1.42023	7.36355e-06
ENSG00000136449	MYCBPAP	-1.42209	0.0131385
ENSG00000064300	NGFR	-1.42255	1.97137e-17
ENSG00000214456	PLIN5	-1.42508	1.58577e-06
ENSG00000057468	MSH4	-1.42833	2.00489e-05
ENSG00000054179	ENTPD2	-1.42874	0.0012663
ENSG00000167105	TMEM92	-1.4289	0.00393803
ENSG00000175356	SCUBE2	-1.42943	0.0196634
ENSG00000225329	LHFPL3-AS2	-1.44331	0.0181713
ENSG00000137270	GCM1	-1.44699	0.0236807
ENSG00000100060	MFNG	-1.44722	0.00626078
ENSG00000074706	IPCEF1	-1.45678	0.0219024
ENSG00000253304	TMEM200B	-1.45679	0.000101561
ENSG00000285877	AC007448.5	-1.46244	7.80065e-06
ENSG00000130176	CNN1	-1.46297	0.0277401
ENSG00000015520	NPC1L1	-1.47325	4.28329e-14
ENSG00000183160	TMEM119	-1.47495	0.0417706
ENSG00000261308	FIGNL2	-1.47568	0.0439247
ENSG00000157613	CREB3L1	-1.48233	7.94095e-22
ENSG00000124557	BTN1A1	-1.48772	1.30711e-05
ENSG00000148357	HMCN2	-1.49015	5.06335e-06
ENSG00000169403	PTAFR	-1.4902	2.59228e-11
ENSG00000170667	RASA4B	-1.49117	1.37324e-07
ENSG00000198225	FKBP1C	-1.50074	0.000991395
ENSG00000281406	BLACAT1	-1.50705	0.020256
ENSG00000174951	FUT1	-1.51993	1.58221e-06
ENSG00000143110	C1orf162	-1.5283	9.33954e-08
ENSG00000116032	GRIN3B	-1.53716	2.78059e-05
ENSG00000100346	CACNA1I	-1.54546	0.000208018
ENSG00000276075	AC027682.6	-1.54582	0.0296633
ENSG00000187678	SPRY4	-1.54584	3.1992e-08
ENSG00000197410	DCHS2	-1.54838	0.00925455
ENSG00000136931	NR5A1	-1.55473	0.00303206
ENSG00000179168	GGN	-1.55539	0.0057026
ENSG00000183914	DNAH2	-1.5606	2.15888e-05
ENSG00000073861	TBX21	-1.56383	0.0022806
ENSG00000059378	PARP12	-1.5683	0.0319558
ENSG00000174600	CMKLR1	-1.57157	0.0396206
ENSG00000150722	PPP1R1C	-1.57163	0.0405882
ENSG00000287839	AL353807.5	-1.57495	4.44725e-05
ENSG00000179913	B3GNT3	-1.5825	0.0296645
ENSG00000050628	PTGER3	-1.58494	0.000175614
ENSG00000197471	SPN	-1.58624	0.0024601
ENSG00000100311	PDGFB	-1.58634	0.00265282
ENSG00000187492	CDHR4	-1.58667	0.0258218
ENSG00000140678	ITGAX	-1.58995	0.00633895
ENSG00000107738	VSIR	-1.5923	3.12305e-11
ENSG00000149781	FERMT3	-1.59976	1.32595e-06
ENSG00000168477	TNXB	-1.60357	9.77803e-13
ENSG00000143850	PLEKHA6	-1.60936	1.60971e-21
ENSG00000149418	ST14	-1.62058	0.00325092
ENSG00000176746	MAGEB6	-1.6226	7.8975e-06
ENSG00000163359	COL6A3	-1.62628	2.00928e-09
ENSG00000113924	HGD	-1.62838	0.00417082
ENSG00000143768	LEFTY2	-1.63254	0.00739613
ENSG00000197847	SLC22A20P	-1.63713	0.0192164
ENSG00000173714	WFIKKN2	-1.64074	3.04907e-08
ENSG00000133454	MYO18B	-1.64437	0.0358564
ENSG00000122121	XPNPEP2	-1.64521	0.0272381
ENSG00000215481	BCRP3	-1.64558	0.00188354
ENSG00000129910	CDH15	-1.66522	1.4217e-05
ENSG00000088882	CPXM1	-1.66688	0.0152876
ENSG00000229167	AC114488.1	-1.67107	0.0119773
ENSG00000182687	GALR2	-1.67926	8.49778e-05
ENSG00000214814	FER1L6	-1.68217	8.72252e-05
ENSG00000052344	PRSS8	-1.69062	0.000617705
ENSG00000143632	ACTA1	-1.69129	5.16961e-15
ENSG00000166924	NYAP1	-1.69717	1.1246e-13
ENSG00000112183	RBM24	-1.69771	0.0102086
ENSG00000004468	CD38	-1.70172	0.0483359
ENSG00000138308	PLA2G12B	-1.70451	0.017638
ENSG00000155495	MAGEC1	-1.70773	3.15344e-05
ENSG00000233297	RASA4DP	-1.73417	0.00668829
ENSG00000226869	LHFPL3-AS1	-1.73861	0.0179475
ENSG00000169435	RASSF6	-1.74063	0.00123001
ENSG00000123342	MMP19	-1.7432	0.00271251
ENSG00000197181	PIWIL2	-1.74443	0.017834
ENSG00000010379	SLC6A13	-1.75749	2.55827e-07
ENSG00000261239	ANKRD26P1	-1.75804	0.000299918
ENSG00000231966	LINC02818	-1.76023	0.000234628
ENSG00000279601	AC005052.1	-1.76145	0.011168
ENSG00000255197	AC090559.1	-1.76302	0.0025772
ENSG00000106633	GCK	-1.76528	0.0433867
ENSG00000185792	NLRP9	-1.76786	0.0273234
ENSG00000091831	ESR1	-1.7782	0.0022248
ENSG00000141738	GRB7	-1.78348	0.000312769
ENSG00000285829	AC005921.4	-1.7866	0.000302251
ENSG00000146005	PSD2	-1.78747	6.38641e-05
ENSG00000224655	LINC01823	-1.79091	0.0437646
ENSG00000143199	ADCY10	-1.794	4.88927e-08
ENSG00000220008	LINGO3	-1.79659	0.0135406
ENSG00000168843	FSTL5	-1.79957	0.0149848
ENSG00000101951	PAGE4	-1.80311	0.0492628
ENSG00000092051	JPH4	-1.80463	0.0443357
ENSG00000100767	PAPLN	-1.80603	1.61426e-07
ENSG00000131771	PPP1R1B	-1.81156	0.0233232
ENSG00000055957	ITIH1	-1.81348	0.0317134
ENSG00000267440	LINC02594	-1.81503	0.0121038
ENSG00000156265	MAP3K7CL	-1.819	0.0115452
ENSG00000177191	B3GNT8	-1.83287	3.00454e-06
ENSG00000156194	PPEF2	-1.83374	2.1041e-05
ENSG00000168282	MGAT2	-1.83912	0.0168601
ENSG00000269304	FKBP1AP1	-1.84655	0.0164519
ENSG00000084636	COL16A1	-1.85088	1.20986e-13
ENSG00000181885	CLDN7	-1.85204	0.000874774
ENSG00000248746	ACTN3	-1.85431	0.00327834
ENSG00000215529	EFCAB8	-1.85791	0.000152719
ENSG00000260314	MRC1	-1.85975	5.8491e-05
ENSG00000214546	AC087491.1	-1.86279	0.0110117
ENSG00000198483	ANKRD35	-1.86856	0.0417293
ENSG00000183773	AIFM3	-1.87832	0.00130282
ENSG00000167880	EVPL	-1.8814	1.37951e-05
ENSG00000164430	CGAS	-1.88173	0.0182724
ENSG00000105550	FGF21	-1.88265	0.0264351
ENSG00000188643	S100A16	-1.88383	1.65897e-10
ENSG00000060558	GNA15	-1.89063	0.00172187
ENSG00000226979	LTA	-1.89688	1.80183e-05
ENSG00000115155	OTOF	-1.89956	0.000760754
ENSG00000079393	DUSP13	-1.92078	9.0456e-12
ENSG00000100628	ASB2	-1.93716	0.0114604
ENSG00000228626	AC245100.3	-1.94286	0.0460088
ENSG00000218016	ZNF192P2	-1.94322	0.0023533
ENSG00000215644	GCGR	-1.94584	0.0198637
ENSG00000235621	LINC00494	-1.95849	0.0201688
ENSG00000157856	DRC1	-1.95926	0.0115317
ENSG00000260105	AOC4P	-1.9632	0.00432207
ENSG00000214107	MAGEB1	-1.96843	0.00215732
ENSG00000164946	FREM1	-1.97714	0.0401132
ENSG00000063015	SEZ6	-1.98167	0.0132515
ENSG00000179520	SLC17A8	-1.99117	0.00486123
ENSG00000111181	SLC6A12	-1.99372	6.34745e-05
ENSG00000128242	GAL3ST1	-1.99568	3.7782e-16
ENSG00000175294	CATSPER1	-1.99843	0.0251777
ENSG00000198650	TAT	-1.99853	6.76004e-08
ENSG00000112116	IL17F	-2.00679	0.00713643
ENSG00000285205	AL121612.2	-2.00858	3.17132e-05
ENSG00000184012	TMPRSS2	-2.01817	0.0192465
ENSG00000124092	CTCFL	-2.02105	0.020002
ENSG00000162896	PIGR	-2.03136	0.0133937
ENSG00000117598	PLPPR5	-2.03482	0.0193679
ENSG00000143107	FNDC7	-2.03779	3.02636e-10
ENSG00000110876	SELPLG	-2.03957	8.45897e-05
ENSG00000172232	AZU1	-2.04281	0.000302788
ENSG00000257335	MGAM	-2.04614	1.34102e-16
ENSG00000039987	BEST2	-2.05837	0.000337085
ENSG00000167476	JSRP1	-2.07013	0.0122087
ENSG00000116748	AMPD1	-2.07307	2.5687e-08
ENSG00000259158	ADAM20P1	-2.07651	0.00860801
ENSG00000068976	PYGM	-2.08119	1.18014e-19
ENSG00000197165	SULT1A2	-2.08372	0.00195075
ENSG00000188037	CLCN1	-2.09839	0.000761403
ENSG00000166825	ANPEP	-2.10499	4.31663e-08
ENSG00000115523	GNLY	-2.10782	0.0147061
ENSG00000257894	AC027288.3	-2.12076	0.00242872
ENSG00000244471	AL137058.1	-2.12223	0.0202284
ENSG00000284128	AP000356.3	-2.13774	0.00855139
ENSG00000143552	NUP210L	-2.14954	5.64243e-05
ENSG00000071909	MYO3B	-2.14966	0.0354939
ENSG00000109667	SLC2A9	-2.15455	0.00508421
ENSG00000240219	AL512306.2	-2.16132	0.00295743
ENSG00000177238	TRIM72	-2.16168	7.83349e-09
ENSG00000147655	RSPO2	-2.16304	0.0102662
ENSG00000105219	CCNP	-2.16621	0.00016872
ENSG00000126752	SSX1	-2.16728	0.0164825
ENSG00000283632	EXOC3L2	-2.18736	0.0217936
ENSG00000272068	AL365181.2	-2.19639	0.0229939
ENSG00000165917	RAPSN	-2.19845	0.000818566
ENSG00000185955	C7orf61	-2.20991	0.00153723
ENSG00000119915	ELOVL3	-2.22793	0.000516715
ENSG00000237781	ADAMTSL4-AS2	-2.24987	0.0453193
ENSG00000284237	LINC02767	-2.25201	0.00271347
ENSG00000141434	MEP1B	-2.26835	1.99442e-08
ENSG00000058866	DGKG	-2.27192	0.00129826
ENSG00000257743	MGAM2	-2.29183	1.70879e-14
ENSG00000258240	AC002351.1	-2.30993	0.0102619
ENSG00000171989	LDHAL6B	-2.31715	0.000341834
ENSG00000182866	LCK	-2.33996	0.00269225
ENSG00000114349	GNAT1	-2.35653	3.91579e-05
ENSG00000108823	SGCA	-2.359	0.00453262
ENSG00000099985	OSM	-2.37501	9.13461e-06
ENSG00000263874	LINC00672	-2.3813	0.00341966
ENSG00000241469	LINC00635	-2.40452	0.0490783
ENSG00000180316	PNPLA1	-2.40477	0.024712
ENSG00000236345	SCAT8	-2.40527	0.0413218
ENSG00000066336	SPI1	-2.40587	2.47163e-07
ENSG00000115596	WNT6	-2.40604	0.0007196
ENSG00000137745	MMP13	-2.40736	0.0165085
ENSG00000113905	HRG	-2.45035	0.0457578
ENSG00000257017	HP	-2.4529	9.70424e-06
ENSG00000184650	ODF4	-2.47683	0.00979596
ENSG00000167711	SERPINF2	-2.47845	0.00930518
ENSG00000162998	FRZB	-2.48779	0.00563593
ENSG00000257761	AC078860.2	-2.49178	0.000403306
ENSG00000138109	CYP2C9	-2.49393	0.0460713
ENSG00000250325	IGBP1P4	-2.5158	0.000536546
ENSG00000223503	AL353807.1	-2.52824	8.98967e-07
ENSG00000135248	FAM71F1	-2.57596	0.00174101
ENSG00000277481	PKD1L3	-2.59806	1.25152e-12
ENSG00000250994	AC005355.1	-2.6127	0.0432195
ENSG00000113389	NPR3	-2.63648	5.06442e-14
ENSG00000117601	SERPINC1	-2.64102	0.0319558
ENSG00000211890	IGHA2	-2.64397	0.00769314
ENSG00000137648	TMPRSS4	-2.66703	0.0240301
ENSG00000042832	TG	-2.67102	3.7523e-12
ENSG00000166569	CPLX4	-2.6985	0.039923
ENSG00000263232	ATP5F1AP3	-2.70853	2.9001e-06
ENSG00000232310	AL078590.2	-2.72617	0.0293843
ENSG00000255303	OR5BA1P	-2.73227	0.00673313
ENSG00000258427	RBM8B	-2.74266	0.00888442
ENSG00000143627	PKLR	-2.7601	4.53289e-06
ENSG00000153495	TEX29	-2.81604	0.0188923
ENSG00000157368	IL34	-2.81692	0.00730846
ENSG00000261371	PECAM1	-2.84692	8.89339e-25
ENSG00000022556	NLRP2	-2.86045	0.000350091
ENSG00000089169	RPH3A	-2.86276	0.00508756
ENSG00000118473	SGIP1	-2.86408	7.93887e-07
ENSG00000091181	IL5RA	-2.89265	0.00914296
ENSG00000267978	MAGEA9B	-2.92565	0.0176098
ENSG00000184414	IRS3P	-2.95406	0.0259475
ENSG00000132681	ATP1A4	-2.96805	0.000243052
ENSG00000280587	LINC01348	-2.97904	3.7665e-05
ENSG00000005379	TSPOAP1	-3.01911	0.0119773
ENSG00000226085	UQCRFS1P1	-3.08959	0.00134833
ENSG00000270806	C17orf50	-3.10856	0.0190306
ENSG00000164591	MYOZ3	-3.13638	0.00113579
ENSG00000256612	CYP2B7P	-3.16581	1.76872e-07
ENSG00000206150	RNASE13	-3.16951	0.0018182
ENSG00000232810	TNF	-3.20283	0.0147344
ENSG00000225605	AC092813.1	-3.21164	0.000218692
ENSG00000267122	AC004490.1	-3.24122	0.00342907
ENSG00000198049	AVPR1B	-3.30309	0.00219002
ENSG00000213683	AC002056.1	-3.36587	0.0214312
ENSG00000100336	APOL4	-3.39877	0.0107636
ENSG00000232756	AC004990.1	-3.48842	0.000442945
ENSG00000018625	ATP1A2	-3.49692	0.00852197
ENSG00000107447	DNTT	-3.53031	0.0008952
ENSG00000158517	NCF1	-3.58271	5.64647e-05
ENSG00000173702	MUC13	-3.6759	0.00901165
ENSG00000159251	ACTC1	-3.98436	3.57033e-07
ENSG00000170498	KISS1	-4.52891	0.00496114
ENSG00000197520	FAM177B	-4.91513	0.00111659
ENSG00000096088	PGC	-6.3531	0.000251335

## Sheet: Up genes GO analysis
Annotation Cluster 1	Enrichment Score: 1.9901861627937765
Category	Term	Count	%	Benjamini adjusted P-value	Genes
INTERPRO	IPR003598:Immunoglobulin subtype 2	5	25	0.00288419	ENSG00000254415, ENSG00000143217, ENSG00000113721, ENSG00000182168, ENSG00000138347
SMART	SM00408:IGc2	5	25	0.000974096	ENSG00000254415, ENSG00000143217, ENSG00000113721, ENSG00000182168, ENSG00000138347
UP_KEYWORDS	Immunoglobulin domain	5	25	0.0532545	ENSG00000254415, ENSG00000143217, ENSG00000113721, ENSG00000182168, ENSG00000138347
INTERPRO	IPR003599:Immunoglobulin subtype	5	25	0.02004	ENSG00000254415, ENSG00000143217, ENSG00000113721, ENSG00000182168, ENSG00000138347
UP_SEQ_FEATURE	disulfide bond	9	45	0.107281	ENSG00000254415, ENSG00000165323, ENSG00000143217, ENSG00000077943, ENSG00000113721, ENSG00000183287, ENSG00000182168, ENSG00000107562, ENSG00000138347
SMART	SM00409:IG	5	25	0.0068237	ENSG00000254415, ENSG00000143217, ENSG00000113721, ENSG00000182168, ENSG00000138347
UP_KEYWORDS	Signal	10	50	0.0553132	ENSG00000254415, ENSG00000165323, ENSG00000186529, ENSG00000143217, ENSG00000077943, ENSG00000113721, ENSG00000183287, ENSG00000186115, ENSG00000182168, ENSG00000107562
UP_KEYWORDS	Disulfide bond	9	45	0.0553132	ENSG00000254415, ENSG00000165323, ENSG00000143217, ENSG00000077943, ENSG00000113721, ENSG00000183287, ENSG00000182168, ENSG00000107562, ENSG00000138347
INTERPRO	IPR007110:Immunoglobulin-like domain	5	25	0.0672358	ENSG00000254415, ENSG00000143217, ENSG00000113721, ENSG00000182168, ENSG00000138347
UP_KEYWORDS	Developmental protein	5	25	0.0862063	ENSG00000165323, ENSG00000077943, ENSG00000113721, ENSG00000183287, ENSG00000182168
UP_KEYWORDS	Cell adhesion	4	20	0.0862063	ENSG00000254415, ENSG00000165323, ENSG00000143217, ENSG00000077943
INTERPRO	IPR013098:Immunoglobulin I-set	3	15	0.0672358	ENSG00000113721, ENSG00000182168, ENSG00000138347
GOTERM_BP_DIRECT	GO:0007155~cell adhesion	4	20	0.29845	ENSG00000254415, ENSG00000143217, ENSG00000077943, ENSG00000107562
INTERPRO	IPR013783:Immunoglobulin-like fold	5	25	0.0672358	ENSG00000254415, ENSG00000143217, ENSG00000113721, ENSG00000182168, ENSG00000138347
UP_SEQ_FEATURE	signal peptide	8	40	0.155902	ENSG00000254415, ENSG00000165323, ENSG00000143217, ENSG00000077943, ENSG00000113721, ENSG00000183287, ENSG00000182168, ENSG00000107562
UP_SEQ_FEATURE	domain:Ig-like C2-type 1	3	15	0.155902	ENSG00000254415, ENSG00000143217, ENSG00000113721
UP_SEQ_FEATURE	domain:Ig-like C2-type 2	3	15	0.155902	ENSG00000254415, ENSG00000143217, ENSG00000113721
UP_KEYWORDS	Transmembrane helix	9	45	0.394255	ENSG00000104783, ENSG00000254415, ENSG00000165323, ENSG00000186529, ENSG00000143217, ENSG00000077943, ENSG00000113721, ENSG00000186115, ENSG00000182168
UP_KEYWORDS	Transmembrane	9	45	0.394255	ENSG00000104783, ENSG00000254415, ENSG00000165323, ENSG00000186529, ENSG00000143217, ENSG00000077943, ENSG00000113721, ENSG00000186115, ENSG00000182168
UP_SEQ_FEATURE	topological domain:Extracellular	6	30	0.756266	ENSG00000254415, ENSG00000165323, ENSG00000143217, ENSG00000077943, ENSG00000113721, ENSG00000182168
UP_SEQ_FEATURE	transmembrane region	8	40	0.865773	ENSG00000104783, ENSG00000254415, ENSG00000165323, ENSG00000186529, ENSG00000143217, ENSG00000077943, ENSG00000113721, ENSG00000182168
UP_KEYWORDS	Cell membrane	6	30	0.538238	ENSG00000104783, ENSG00000254415, ENSG00000143217, ENSG00000077943, ENSG00000113721, ENSG00000182168
GOTERM_CC_DIRECT	GO:0005886~plasma membrane	7	35	1	ENSG00000104783, ENSG00000254415, ENSG00000165323, ENSG00000143217, ENSG00000077943, ENSG00000113721, ENSG00000182168
UP_SEQ_FEATURE	glycosylation site:N-linked (GlcNAc...)	7	35	0.979702	ENSG00000254415, ENSG00000165323, ENSG00000143217, ENSG00000077943, ENSG00000113721, ENSG00000183287, ENSG00000182168
GOTERM_CC_DIRECT	GO:0016021~integral component of membrane	8	40	1	ENSG00000104783, ENSG00000254415, ENSG00000165323, ENSG00000186529, ENSG00000143217, ENSG00000113721, ENSG00000186115, ENSG00000182168
UP_KEYWORDS	Glycoprotein	7	35	0.591175	ENSG00000254415, ENSG00000165323, ENSG00000143217, ENSG00000077943, ENSG00000113721, ENSG00000183287, ENSG00000182168
UP_KEYWORDS	Receptor	4	20	0.591175	ENSG00000143217, ENSG00000077943, ENSG00000113721, ENSG00000182168
UP_KEYWORDS	Membrane	9	45	0.69933	ENSG00000104783, ENSG00000254415, ENSG00000165323, ENSG00000186529, ENSG00000143217, ENSG00000077943, ENSG00000113721, ENSG00000186115, ENSG00000182168
UP_SEQ_FEATURE	topological domain:Cytoplasmic	5	25	1	ENSG00000165323, ENSG00000143217, ENSG00000077943, ENSG00000113721, ENSG00000182168
Annotation Cluster 2	Enrichment Score: 0.628168065412099
Category	Term	Count	%	Benjamini	Genes
UP_KEYWORDS	Polymorphism	13	65	0.591175	ENSG00000186529, ENSG00000077943, ENSG00000113721, ENSG00000165084, ENSG00000138347, ENSG00000165323, ENSG00000143217, ENSG00000119922, ENSG00000183287, ENSG00000125148, ENSG00000186115, ENSG00000182168, ENSG00000161896
UP_SEQ_FEATURE	sequence variant	13	65	1	ENSG00000186529, ENSG00000077943, ENSG00000113721, ENSG00000165084, ENSG00000138347, ENSG00000165323, ENSG00000143217, ENSG00000119922, ENSG00000183287, ENSG00000125148, ENSG00000186115, ENSG00000182168, ENSG00000161896
UP_KEYWORDS	Alternative splicing	10	50	1	ENSG00000165323, ENSG00000186529, ENSG00000143217, ENSG00000113721, ENSG00000183287, ENSG00000165084, ENSG00000186115, ENSG00000182168, ENSG00000107562, ENSG00000138347

## Sheet: Down genes GO analysis
Annotation Cluster 1	Enrichment Score: 11.824432165004447
Category	Term	Count	%	Benjamini adjusted P-value	Genes
UP_KEYWORDS	Glycoprotein	144	41.2607	1.57438e-16	COL16A1, TMEM200B, CHRM4, HP, IL5RA, TNF, SLC8A2, ANPEP, CREB3L1, LIPH, ENPP2, HMCN2, KDR, PRSS8, SYNPO, CMKLR1, KCNH3, KIRREL2, ENTPD2, BTN1A1, SERPINF2, LMTK3, SLC6A13, SLC6A12, FNDC7, BCAN, NUP210L, CRISPLD2, MFNG, SLCO2A1, FREM1, TTYH1, NPR2, NPR3, PDGFB, LTBP2, SLC6A20, FUT1, SCUBE2, C3, WNT6, HPX, CACNA1I, ADGRG1, HRH1, PCSK1N, TBXA2R, GALR2, NPC1L1, OTOG, ST8SIA6, APOE, GFY, CD14, IGHA2, L…
UP_SEQ_FEATURE	glycosylation site:N-linked (GlcNAc...)	131	37.5358	9.08714e-13	COL16A1, TMEM200B, CHRM4, HP, IL5RA, SLC8A2, ANPEP, CREB3L1, LIPH, ENPP2, KDR, PRSS8, SYNPO, CMKLR1, KCNH3, KIRREL2, ENTPD2, BTN1A1, SERPINF2, LMTK3, SLC6A13, SLC6A12, FNDC7, BCAN, NUP210L, CRISPLD2, MFNG, SLCO2A1, FREM1, TTYH1, NPR2, LTBP2, SLC6A20, FUT1, SCUBE2, C3, WNT6, HPX, CACNA1I, ADGRG1, HRH1, TBXA2R, GALR2, NPC1L1, OTOG, ST8SIA6, CD14, IGHA2, LRRC4B, NGFR, MGAM, ST14, RNASE13, AZU1, ABCA…
UP_SEQ_FEATURE	signal peptide	110	31.5186	8.12763e-12	COL16A1, HP, IL5RA, TMEM92, SLC8A2, LIPH, ENPP2, KDR, PRSS8, KIRREL2, BTN1A1, SERPINF2, LMTK3, PGC, FNDC7, BCAN, NUP210L, CRISPLD2, FREM1, NPR2, NPR3, PDGFB, LTBP2, SCUBE2, C3, WNT6, HPX, ADGRG1, PCSK1N, NPC1L1, OTOG, TAC3, APOE, CD14, LRRC4B, FGF21, NGFR, RNASE13, AZU1, L1CAM, GRIN3B, TG, ITGA10, TMEM119, CSPG4, HRG, ACVRL1, PIGR, ITGAM, MEGF10, WFIKKN2, GRIK3, PTPRH, PEAR1, AREG, HAPLN2, ADAMTS…
UP_KEYWORDS	Disulfide bond	107	30.659	1.70512e-10	CHRM4, HP, IL5RA, TNF, ANPEP, LIPH, ENPP2, HMCN2, KDR, PRSS8, CMKLR1, KIRREL2, ENTPD2, BTN1A1, SERPINF2, SLC6A13, SLC6A12, PGC, BCAN, CRISPLD2, MFNG, SLCO2A1, ALPK3, FREM1, NPR2, NPR3, PDGFB, LTBP2, SCUBE2, C3, WNT6, HPX, HRH1, TBXA2R, GALR2, NPC1L1, OTOG, ST8SIA6, CD14, IGHA2, LRRC4B, NGFR, MGAM, ST14, AZU1, L1CAM, TG, ITGA10, NMUR1, CSPG4, HRG, ACVRL1, TRIM72, PIGR, ITGAM, MEGF10, WFIKKN2, GRIK…
UP_KEYWORDS	Signal	117	33.5244	5.24e-09	COL16A1, HP, IL5RA, TMEM92, SLC8A2, LIPH, ENPP2, HMCN2, KDR, PRSS8, KIRREL2, BTN1A1, SERPINF2, LMTK3, PGC, FNDC7, BCAN, NUP210L, CRISPLD2, CLDN7, FREM1, NPR2, NPR3, PDGFB, LTBP2, FUT1, SCUBE2, C3, WNT6, HPX, ADGRG1, PCSK1N, NPC1L1, OTOG, TAC3, APOE, GFY, CD14, LRRC4B, FGF21, NGFR, RNASE13, AZU1, L1CAM, CCDC88B, CYP2C9, GRIN3B, TG, ITGA10, TMEM119, CSPG4, HRG, ACVRL1, PIGR, ITGAM, MEGF10, WFIKKN2,…
UP_SEQ_FEATURE	disulfide bond	91	26.0745	4.5636e-08	TRIM72, PIGR, ITGAM, MEGF10, CHRM4, WFIKKN2, HP, PEAR1, TNF, AREG, HAPLN2, ADAMTS4, GABRR2, GNLY, LIPH, MRC1, ENPP2, RSPO2, ITGAX, CD38, MUC13, CPXM1, PRSS8, UQCRFS1P1, CMKLR1, KIRREL2, AVPR1B, BTN1A1, SERPINF2, VSTM2L, PGC, BCAN, MMP13, MEP1B, CRISPLD2, PECAM1, COL6A3, MMP19, ALPK3, FREM1, PAPPA2, SELPLG, TNXB, C1S, SERPINC1, NPR2, NPR3, TMPRSS4, PAPLN, PTAFR, PDGFB, SEZ6, TMPRSS2, LTBP2, PKD1L3…
UP_KEYWORDS	Secreted	68	19.4842	8.57424e-08	PIGR, COL16A1, WFIKKN2, HP, TNF, HAPLN2, ADAMTS4, GNLY, ADAMTSL4, LIPH, HMCN2, ENPP2, RSPO2, KDR, MUC13, CPXM1, PRSS8, IL11, PLA2G12B, BTN1A1, SERPINF2, PGC, FNDC7, C1QL1, BCAN, MMP13, MEP1B, CRISPLD2, LTA, COL6A3, MMP19, FREM1, PAPPA2, TNXB, SERPINC1, C2ORF66, PAPLN, PDGFB, TMPRSS2, LTBP2, VWCE, ITIH1, SCUBE2, C3, ACAN, WNT6, FSTL5, HPX, APOL4, ADGRG1, PCSK1N, FRZB, OTOG, SPOCK1, TAC3, CD14, APO…
GOTERM_CC_DIRECT	GO:0005576~extracellular region	54	15.4728	9.10043e-05	COL16A1, WFIKKN2, HP, TNF, ADAMTS4, LIPH, RSPO2, KDR, PRSS8, IL11, PLA2G12B, SERPINF2, VSTM2L, FNDC7, BCAN, MMP13, CRISPLD2, COL6A3, MMP19, PAPPA2, C1S, SERPINC1, C2ORF66, PDGFB, VWCE, ITIH1, SCUBE2, C3, ACAN, WNT6, FSTL5, HPX, APOL4, FRZB, OTOG, TAC3, CD14, APOE, LEFTY2, IGHA2, FGF21, NGFR, EGF, IL34, OSM, RNASE13, AZU1, POMC, KISS1, TG, CLCF1, CSPG4, IL17F, HRG
Annotation Cluster 2	Enrichment Score: 5.353243646350904
Category	Term	Count	%	Benjamini	Genes
UP_SEQ_FEATURE	topological domain:Cytoplasmic	96	27.5072	4.31432e-06	ACVRL1, PIGR, GAL3ST1, ITGAM, MEGF10, CHRM4, GRIK3, DYSF, IL5RA, SLC6A1, PTPRH, BEST2, TNF, TMEM92, SLC8A2, JPH4, SPN, GABRR2, SGCA, ANPEP, CREB3L1, MRC1, KDR, ITGAX, CD38, MUC13, CMKLR1, KCNH3, ENTPD2, KIRREL2, AVPR1B, BTN1A1, SLC6A13, SLC6A12, CLDN6, B3GNT8, MEP1B, MFNG, CLDN7, PECAM1, B3GNT3, CHST1, CDHR4, CDH15, CATSPER1, SELPLG, TTYH1, NPR2, NPR3, TMPRSS4, PTAFR, PTGER3, SLC5A11, ATP1A4, SEZ…
UP_SEQ_FEATURE	topological domain:Extracellular	78	22.3496	0.000115184	ACVRL1, PIGR, ITGAM, MEGF10, CHRM4, GRIK3, DYSF, IL5RA, SLC6A1, PTPRH, BEST2, TNF, TMEM92, SLC8A2, SPN, GABRR2, SGCA, MRC1, KDR, ITGAX, CD38, MUC13, CMKLR1, ENTPD2, KIRREL2, AVPR1B, BTN1A1, SLC6A13, SLC6A12, CLDN6, MEP1B, CLDN7, PECAM1, CDHR4, CDH15, CATSPER1, SELPLG, TTYH1, NPR2, NPR3, TMPRSS4, PTAFR, PTGER3, SLC5A11, SEZ6, PKD1L1, TMPRSS2, PKD1L3, SLC6A20, TEX29, CACNA1I, HRH1, ADGRG1, GPNMB, T…
GOTERM_CC_DIRECT	GO:0005887~integral component of plasma membrane	50	14.3266	8.8419e-05	ACVRL1, PIGR, GAL3ST1, CHRM4, GRIK3, SLC6A1, PTPRH, BEST2, TNF, SLC8A2, SPN, GABRR2, ANPEP, MRC1, ENPP2, KDR, CMKLR1, KCNH3, AVPR1B, BTN1A1, SLC6A13, SLC6A12, MEP1B, SLCO2A1, B3GNT3, SELPLG, NPR2, NPR3, PLPPR5, PTAFR, PTGER3, SLC5A11, ATP1A4, TMPRSS2, SLC6A20, FUT1, CLCN1, HRH1, ADGRG1, GPNMB, TBXA2R, GALR2, NCKAP1L, NGFR, ST14, GCGR, TRPV3, P2RX1, CSPG4, NMUR1
UP_SEQ_FEATURE	transmembrane region	118	33.8109	0.000521234	TMEM200B, CHRM4, IL5RA, BEST2, TNF, TMEM92, SLC8A2, ANPEP, CREB3L1, KDR, PRSS8, CMKLR1, KCNH3, KIRREL2, ENTPD2, BTN1A1, LMTK3, SLC6A13, SLC6A12, CLDN6, FRMD3, NUP210L, MFNG, CLDN7, SLCO2A1, TTYH1, NPR2, NPR3, SLC6A20, FUT1, TEX29, CACNA1I, ADGRG1, HRH1, TBXA2R, GALR2, NPC1L1, OTOF, ST8SIA6, NCKAP1L, LRRC4B, NGFR, MGAM, ST14, ODF4, TRPV3, TINCR, ABCA8, L1CAM, FER1L6, SLC2A9, GRIN3B, DCHS2, ITGA10,…
UP_KEYWORDS	Membrane	159	45.5587	0.000177079	DGKG, SPI1, NCF1, TMEM200B, CHRM4, IL5RA, BEST2, TNF, TMEM92, SLC8A2, RPH3A, RAB43, BAIAP2L2, ANPEP, CREB3L1, LIPH, ENPP2, KDR, PRSS8, SYNPO, CMKLR1, KCNH3, KIRREL2, ENTPD2, BTN1A1, LMTK3, SLC6A13, SLC6A12, IPCEF1, CLDN6, FRMD3, BCAN, NUP210L, MFNG, DOK7, CLDN7, SLCO2A1, GRB7, TTYH1, NPR2, NPR3, SLC6A20, FUT1, CPLX4, TEX29, CACNA1I, ADGRG1, HRH1, TBXA2R, GALR2, NPC1L1, OTOG, OTOF, ST8SIA6, NCKAP1…
UP_KEYWORDS	Transmembrane	127	36.3897	0.00022097	SPI1, TMEM200B, CHRM4, IL5RA, BEST2, TNF, TMEM92, SLC8A2, ANPEP, CREB3L1, ENPP2, KDR, PRSS8, CMKLR1, KCNH3, KIRREL2, ENTPD2, BTN1A1, LMTK3, SLC6A13, SLC6A12, CLDN6, FRMD3, NUP210L, MFNG, CLDN7, SLCO2A1, TTYH1, NPR2, NPR3, SLC6A20, FUT1, TEX29, CACNA1I, ADGRG1, HRH1, TBXA2R, GALR2, NPC1L1, OTOF, ST8SIA6, NCKAP1L, GFY, LRRC4B, NGFR, MGAM, ST14, LINC00672, ODF4, TRPV3, ABCA8, L1CAM, ESR1, FER1L6, SL…
UP_KEYWORDS	Transmembrane helix	126	36.1032	0.000286819	SPI1, TMEM200B, CHRM4, IL5RA, BEST2, TNF, TMEM92, SLC8A2, ANPEP, CREB3L1, ENPP2, KDR, PRSS8, CMKLR1, KCNH3, KIRREL2, ENTPD2, BTN1A1, LMTK3, SLC6A13, SLC6A12, CLDN6, FRMD3, NUP210L, MFNG, CLDN7, SLCO2A1, TTYH1, NPR2, NPR3, SLC6A20, FUT1, TEX29, CACNA1I, ADGRG1, HRH1, TBXA2R, GALR2, NPC1L1, OTOF, ST8SIA6, NCKAP1L, GFY, LRRC4B, NGFR, MGAM, ST14, LINC00672, ODF4, TRPV3, ABCA8, L1CAM, FER1L6, SLC2A9, …
GOTERM_CC_DIRECT	GO:0005886~plasma membrane	102	29.2264	0.000642831	DGKG, CHRM4, IL5RA, TNF, SLC8A2, RPH3A, BAIAP2L2, LIPH, ENPP2, KDR, PRSS8, GNAT1, CMKLR1, KCNH3, KIRREL2, ENTPD2, SLC6A13, SLC6A12, IPCEF1, DOK7, CLDN7, SLCO2A1, GRB7, TTYH1, NPR2, NPR3, RASAL1, SLC6A20, C3, WNT6, CACNA1I, HRH1, TBXA2R, S100A16, GALR2, NPC1L1, APOE, CD14, NGFR, MGAM, ST14, NFATC2, TRPV3, ABCA8, L1CAM, ESR1, SLC2A9, ADCY10, GRIN3B, DCHS2, ITGA10, TMEM119, NMUR1, HRG, ACVRL1, PIGR,…
UP_KEYWORDS	Cell membrane	81	23.2092	0.000309252	ACVRL1, TRIM72, PIGR, MEGF10, CHRM4, GRIK3, DYSF, SLC6A1, BEST2, PEAR1, TNF, SLC8A2, JPH4, GABRR2, BAIAP2L2, SGCA, ANPEP, MRC1, KDR, MUC13, PRSS8, SYNPO, CMKLR1, ENTPD2, RASA4B, KIRREL2, AVPR1B, SLC6A13, IPCEF1, CLDN6, MEP1B, LCK, SLCO2A1, DOK7, CLDN7, PECAM1, CDH15, RAPSN, SHANK1, CATSPER1, GRB7, TTYH1, NPR2, PLPPR5, PTAFR, PTGER3, ATP1A4, SEZ6, PKD1L1, TMPRSS2, ATP1A2, PKD1L3, SLC6A20, CLCN1, H…
GOTERM_CC_DIRECT	GO:0016021~integral component of membrane	104	29.7994	0.411219	SPI1, TMEM200B, IL5RA, TNF, TMEM92, SLC8A2, ANPEP, CREB3L1, ENPP2, KDR, PRSS8, CMKLR1, KCNH3, KIRREL2, ENTPD2, BTN1A1, LMTK3, SLC6A13, SLC6A12, CLDN6, FRMD3, NUP210L, CLDN7, SLCO2A1, FREM1, TTYH1, NPR2, NPR3, TEX29, ADGRG1, TBXA2R, GALR2, NPC1L1, OTOF, ST8SIA6, LRRC4B, MGAM, ODF4, TRPV3, ABCA8, L1CAM, ESR1, FER1L6, SLC2A9, ADCY10, GRIN3B, DCHS2, TMEM119, NMUR1, CSPG4, DEGS2, ACVRL1, TMEM151A, GAL…
Annotation Cluster 3	Enrichment Score: 3.0063648372362795
Category	Term	Count	%	Benjamini	Genes
UP_KEYWORDS	Extracellular matrix	15	4.29799	0.00165979	TNXB, COL16A1, LTBP2, HAPLN2, ADAMTS4, ACAN, WNT6, BCAN, MMP13, ADAMTSL4, HMCN2, SPOCK1, MMP19, COL6A3, FREM1
GOTERM_CC_DIRECT	GO:0005578~proteinaceous extracellular matrix	14	4.01146	0.0255133	TNXB, COL16A1, PAPLN, LTBP2, HAPLN2, ADAMTS4, ACAN, WNT6, BCAN, MMP13, CRISPLD2, SPOCK1, MMP19, COL6A3
GOTERM_CC_DIRECT	GO:0031012~extracellular matrix	11	3.15186	0.47819	ADAMTS4, ACAN, MMP13, TNXB, ADAMTSL4, PDGFB, MMP19, COL6A3, LTBP2, APOE, LEFTY2
Annotation Cluster 4	Enrichment Score: 2.958178742559361
Category	Term	Count	%	Benjamini	Genes
GOTERM_MF_DIRECT	GO:0004867~serine-type endopeptidase inhibitor activity	10	2.86533	0.00854302	PCSK1N, SERPINC1, SERPINF2, WFIKKN2, PAPLN, SPOCK1, COL6A3, ITIH1, HRG, SERPINB8
GOTERM_BP_DIRECT	GO:0010951~negative regulation of endopeptidase activity	11	3.15186	0.0300043	C3, PCSK1N, SERPINC1, SERPINF2, WFIKKN2, PAPLN, SPOCK1, COL6A3, ITIH1, HRG, SERPINB8
UP_KEYWORDS	Serine protease inhibitor	7	2.00573	0.0326996	SERPINC1, SERPINF2, WFIKKN2, PAPLN, COL6A3, ITIH1, SERPINB8
UP_KEYWORDS	Protease inhibitor	7	2.00573	0.126297	SERPINC1, SERPINF2, WFIKKN2, PAPLN, COL6A3, ITIH1, SERPINB8
UP_SEQ_FEATURE	site:Reactive bond	4	1.14613	1	SERPINC1, WFIKKN2, COL6A3, SERPINB8
Annotation Cluster 5	Enrichment Score: 2.902545737080571
Category	Term	Count	%	Benjamini	Genes
UP_SEQ_FEATURE	domain:MAGE	6	1.7192	0.0378993	MAGEB2, MAGEC1, MAGEB1, MAGEA9B, MAGEC2, MAGEB6
INTERPRO	IPR002190:MAGE protein	6	1.7192	0.0964887	MAGEB2, MAGEC1, MAGEB1, MAGEA9B, MAGEC2, MAGEB6
UP_KEYWORDS	Tumor antigen	6	1.7192	0.00905609	MAGEB2, MAGEC1, MAGEB1, MAGEA9B, MAGEC2, MAGEB6
SMART	SM01373:SM01373	6	1.7192	0.163175	MAGEB2, MAGEC1, MAGEB1, MAGEA9B, MAGEC2, MAGEB6
INTERPRO	IPR021072:Melanoma associated antigen, MAGE, N-terminal	4	1.14613	0.386796	MAGEB2, MAGEB1, MAGEA9B, MAGEB6
SMART	SM01392:SM01392	4	1.14613	0.373855	MAGEB2, MAGEB1, MAGEA9B, MAGEB6
Annotation Cluster 6	Enrichment Score: 2.797763953078679
Category	Term	Count	%	Benjamini	Genes
UP_KEYWORDS	Cell junction	24	6.87679	0.00905609	GRB7, CHRM4, GRIK3, EVPL, CPLX4, RPH3A, CLDN6, GABRR2, BAIAP2L2, GRIN3B, DOK7, CLDN7, CASS4, KDR, PECAM1, OTOF, SLC17A7, SLC17A8, SYNPO, DUOX2, RAPSN, SHANK1, LRRC4B, FERMT3
GOTERM_CC_DIRECT	GO:0030054~cell junction	18	5.15759	0.0613178	CHRM4, GRIK3, CPLX4, RPH3A, GABRR2, GRIN3B, DOK7, KDR, PECAM1, HMCN2, OTOF, SLC17A7, SLC17A8, DUOX2, RAPSN, SHANK1, LRRC4B, FERMT3
UP_KEYWORDS	Synapse	14	4.01146	0.0569269	CHRM4, GRIK3, CPLX4, RPH3A, GABRR2, GRIN3B, DOK7, OTOF, SLC17A7, SLC17A8, SYNPO, RAPSN, SHANK1, LRRC4B
Annotation Cluster 7	Enrichment Score: 2.3483169432399786
Category	Term	Count	%	Benjamini	Genes
GOTERM_BP_DIRECT	GO:0006836~neurotransmitter transport	7	2.00573	0.00587347	SLC6A13, SLC6A12, SLC17A7, SLC17A8, SLC6A1, SLC6A20, CPLX4
UP_KEYWORDS	Neurotransmitter transport	6	1.7192	0.00636348	SLC6A13, SLC6A12, SLC17A7, SLC17A8, SLC6A1, CPLX4
GOTERM_MF_DIRECT	GO:0005332~gamma-aminobutyric acid:sodium symporter activity	3	0.859599	0.154803	SLC6A13, SLC6A12, SLC6A1
GOTERM_BP_DIRECT	GO:0015812~gamma-aminobutyric acid transport	3	0.859599	0.474091	SLC6A13, SLC6A12, SLC6A1
GOTERM_MF_DIRECT	GO:0005328~neurotransmitter:sodium symporter activity	4	1.14613	0.24779	SLC6A13, SLC6A12, SLC6A1, SLC6A20
INTERPRO	IPR000175:Sodium:neurotransmitter symporter	4	1.14613	0.324413	SLC6A13, SLC6A12, SLC6A1, SLC6A20
UP_KEYWORDS	Symport	7	2.00573	0.0956887	SLC5A11, SLC6A13, SLC6A12, SLC17A7, SLC17A8, SLC6A1, SLC6A20
GOTERM_CC_DIRECT	GO:0043005~neuron projection	8	2.29226	0.805155	KISS1, RPH3A, NGFR, P2RX1, SLC6A13, SLC6A12, SLC6A1, SHANK1
GOTERM_BP_DIRECT	GO:0007268~chemical synaptic transmission	7	2.00573	1	GABRR2, GALR2, SLC6A13, SLC6A12, MYCBPAP, SLC6A1, RAPSN
KEGG_PATHWAY	hsa04721:Synaptic vesicle cycle	3	0.859599	1	SLC17A7, SLC17A8, CPLX4
Annotation Cluster 8	Enrichment Score: 2.059056232709308
Category	Term	Count	%	Benjamini	Genes
UP_KEYWORDS	Sushi	6	1.7192	0.0265885	ACAN, BCAN, C1S, HP, SEZ6, PAPPA2
INTERPRO	IPR000436:Sushi/SCR/CCP	6	1.7192	0.314403	ACAN, BCAN, C1S, HP, SEZ6, PAPPA2
SMART	SM00032:CCP	6	1.7192	0.19827	ACAN, BCAN, C1S, HP, SEZ6, PAPPA2
UP_SEQ_FEATURE	domain:Sushi	3	0.859599	1	ACAN, BCAN, HP
UP_SEQ_FEATURE	domain:Sushi 1	4	1.14613	1	C1S, HP, SEZ6, PAPPA2
UP_SEQ_FEATURE	domain:Sushi 2	4	1.14613	1	C1S, HP, SEZ6, PAPPA2
Annotation Cluster 9	Enrichment Score: 1.9707819028625497
Category	Term	Count	%	Benjamini	Genes
UP_KEYWORDS	EGF-like domain	15	4.29799	0.000815555	TNXB, C1S, MEGF10, EGF, LTBP2, VWCE, PEAR1, AREG, SCUBE2, ACAN, BCAN, MEP1B, OTOG, HMCN2, MUC13
INTERPRO	IPR000742:Epidermal growth factor-like domain	14	4.01146	0.0739886	TNXB, MEGF10, EGF, LTBP2, VWCE, PEAR1, AREG, SCUBE2, ACAN, BCAN, MEP1B, OTOG, HMCN2, MUC13
INTERPRO	IPR013032:EGF-like, conserved site	12	3.4384	0.0964887	SCUBE2, ACAN, BCAN, TNXB, MEGF10, EGF, HMCN2, MUC13, LTBP2, VWCE, PEAR1, AREG
UP_SEQ_FEATURE	domain:EGF-like 4	6	1.7192	0.280616	SCUBE2, TNXB, MEGF10, EGF, LTBP2, PEAR1
SMART	SM00181:EGF	11	3.15186	0.19827	SCUBE2, ACAN, BCAN, TNXB, MEGF10, EGF, HMCN2, MUC13, LTBP2, VWCE, PEAR1
UP_SEQ_FEATURE	domain:EGF-like 5	5	1.43266	0.430554	SCUBE2, TNXB, MEGF10, EGF, PEAR1
UP_SEQ_FEATURE	domain:EGF-like 6	5	1.43266	0.475482	SCUBE2, TNXB, MEGF10, EGF, PEAR1
UP_SEQ_FEATURE	domain:EGF-like 9	4	1.14613	0.510951	TNXB, MEGF10, EGF, PEAR1
INTERPRO	IPR018097:EGF-like calcium-binding, conserved site	7	2.00573	0.386796	SCUBE2, ACAN, C1S, EGF, HMCN2, LTBP2, VWCE
INTERPRO	IPR000152:EGF-type aspartate/asparagine hydroxylation site	7	2.00573	0.386796	SCUBE2, ACAN, C1S, EGF, HMCN2, LTBP2, VWCE
INTERPRO	IPR001881:EGF-like calcium-binding	7	2.00573	0.656938	SCUBE2, ACAN, C1S, EGF, HMCN2, LTBP2, VWCE
INTERPRO	IPR009030:Insulin-like growth factor binding protein, N-terminal	7	2.00573	0.720982	SCUBE2, EGF, RSPO2, HMCN2, MUC13, LTBP2, VWCE
UP_SEQ_FEATURE	domain:EGF-like 3	5	1.43266	1	TNXB, MEGF10, EGF, MUC13, PEAR1
SMART	SM00179:EGF_CA	7	2.00573	0.563793	SCUBE2, ACAN, C1S, EGF, HMCN2, LTBP2, VWCE
UP_SEQ_FEATURE	domain:EGF-like 1	6	1.7192	1	MEGF10, EGF, MUC13, LTBP2, VWCE, PEAR1
UP_SEQ_FEATURE	domain:EGF-like 2	5	1.43266	1	TNXB, MEGF10, MUC13, LTBP2, PEAR1
UP_SEQ_FEATURE	domain:EGF-like 8; calcium-binding	3	0.859599	1	SCUBE2, EGF, LTBP2
UP_SEQ_FEATURE	domain:EGF-like 8	3	0.859599	1	TNXB, MEGF10, PEAR1
UP_SEQ_FEATURE	domain:EGF-like 7	3	0.859599	1	TNXB, MEGF10, PEAR1
UP_SEQ_FEATURE	domain:EGF-like 7; calcium-binding	3	0.859599	1	SCUBE2, EGF, LTBP2
UP_SEQ_FEATURE	domain:EGF-like 3; calcium-binding	3	0.859599	1	SCUBE2, LTBP2, VWCE
UP_SEQ_FEATURE	domain:EGF-like 2; calcium-binding	3	0.859599	1	SCUBE2, EGF, VWCE
Annotation Cluster 10	Enrichment Score: 1.9238644091877868
Category	Term	Count	%	Benjamini	Genes
UP_SEQ_FEATURE	domain:C2 4	3	0.859599	0.387041	DYSF, OTOF, FER1L6
INTERPRO	IPR012968:FerIin domain	3	0.859599	0.324413	DYSF, OTOF, FER1L6
INTERPRO	IPR012561:Ferlin B-domain	3	0.859599	0.324413	DYSF, OTOF, FER1L6
SMART	SM01201:SM01201	3	0.859599	0.19827	DYSF, OTOF, FER1L6
SMART	SM01202:SM01202	3	0.859599	0.19827	DYSF, OTOF, FER1L6
UP_SEQ_FEATURE	domain:C2 1	5	1.43266	0.903918	RPH3A, DYSF, OTOF, RASAL1, FER1L6
UP_SEQ_FEATURE	domain:C2 2	5	1.43266	0.903918	RPH3A, DYSF, OTOF, RASAL1, FER1L6
UP_SEQ_FEATURE	domain:C2 3	3	0.859599	0.903962	DYSF, OTOF, FER1L6
SMART	SM00239:C2	6	1.7192	0.860986	RPH3A, RASA4B, DYSF, OTOF, RASAL1, FER1L6
INTERPRO	IPR000008:C2 calcium-dependent membrane targeting	6	1.7192	1	RPH3A, RASA4B, DYSF, OTOF, RASAL1, FER1L6
Annotation Cluster 11	Enrichment Score: 1.7400788609587137
Category	Term	Count	%	Benjamini	Genes
UP_KEYWORDS	Serine protease inhibitor	7	2.00573	0.0326996	SERPINC1, SERPINF2, WFIKKN2, PAPLN, COL6A3, ITIH1, SERPINB8
UP_KEYWORDS	Protease inhibitor	7	2.00573	0.126297	SERPINC1, SERPINF2, WFIKKN2, PAPLN, COL6A3, ITIH1, SERPINB8
INTERPRO	IPR020901:Proteinase inhibitor I2, Kunitz, conserved site	3	0.859599	0.735985	WFIKKN2, PAPLN, COL6A3
INTERPRO	IPR002223:Proteinase inhibitor I2, Kunitz metazoa	3	0.859599	0.735985	WFIKKN2, PAPLN, COL6A3
SMART	SM00131:KU	3	0.859599	0.563793	WFIKKN2, PAPLN, COL6A3
Annotation Cluster 12	Enrichment Score: 1.7363315296247601
Category	Term	Count	%	Benjamini	Genes
GOTERM_MF_DIRECT	GO:0008083~growth factor activity	9	2.5788	0.407915	IL11, EGF, IL34, CLCF1, OSM, PDGFB, LEFTY2, AREG, FGF21
GOTERM_MF_DIRECT	GO:0005125~cytokine activity	9	2.5788	0.529974	IL11, IL34, CLCF1, OSM, LTA, IL17F, LEFTY2, TNF, AREG
UP_KEYWORDS	Cytokine	9	2.5788	0.105087	IL11, IL34, CLCF1, OSM, LTA, IL17F, LEFTY2, TNF, AREG
KEGG_PATHWAY	hsa04060:Cytokine-cytokine receptor interaction	8	2.29226	1	NGFR, IL11, IL10RA, CLCF1, OSM, LTA, IL5RA, TNF
Annotation Cluster 13	Enrichment Score: 1.5968980366340684
Category	Term	Count	%	Benjamini	Genes
UP_KEYWORDS	Ion transport	22	6.30372	0.0230319	CATSPER1, KCNH3, TTYH1, ATP1A4, SLC5A11, GRIK3, TRPV3, PKD1L1, ATP1A2, PKD1L3, BEST2, CLCN1, SLC8A2, CACNG6, GABRR2, CACNA1I, GRIN3B, KCNS1, P2RX1, SLCO2A1, SLC17A7, SLC17A8
UP_KEYWORDS	Ion channel	15	4.29799	0.0265885	CATSPER1, KCNH3, TTYH1, GRIK3, TRPV3, PKD1L1, PKD1L3, BEST2, CLCN1, CACNG6, GABRR2, CACNA1I, GRIN3B, KCNS1, P2RX1
UP_KEYWORDS	Calcium channel	6	1.7192	0.0503647	CACNG6, CATSPER1, CACNA1I, TRPV3, PKD1L1, PKD1L3
GOTERM_BP_DIRECT	GO:0070588~calcium ion transmembrane transport	8	2.29226	0.601453	CACNG6, CATSPER1, CACNA1I, GRIN3B, TRPV3, PKD1L1, PKD1L3, SLC8A2
UP_KEYWORDS	Calcium transport	7	2.00573	0.0569269	CACNG6, CATSPER1, CACNA1I, TRPV3, PKD1L1, PKD1L3, SLC8A2
GOTERM_MF_DIRECT	GO:0005262~calcium channel activity	5	1.43266	1	CACNG6, GRIN3B, TRPV3, PKD1L1, PKD1L3
UP_KEYWORDS	Voltage-gated channel	6	1.7192	0.493434	CACNG6, CATSPER1, KCNH3, CACNA1I, KCNS1, CLCN1
INTERPRO	IPR005821:Ion transport domain	5	1.43266	1	CATSPER1, KCNH3, CACNA1I, KCNS1, TRPV3
GOTERM_MF_DIRECT	GO:0005245~voltage-gated calcium channel activity	3	0.859599	1	CACNG6, CATSPER1, CACNA1I
UP_KEYWORDS	Transport	38	10.8883	0.68701	CATSPER1, TRIM72, TTYH1, MVP, SLC5A11, GRIK3, ATP1A4, PKD1L1, ATP1A2, PKD1L3, SLC6A1, BEST2, SLC6A20, CLCN1, CPLX4, SLC8A2, CACNG6, RPH3A, APOL4, GABRR2, CACNA1I, HPX, AIFM3, ZFP36, SLC17A9, SLC17A7, SLC17A8, APOE, KCNH3, SLC6A13, SLC6A12, TRPV3, ABCA8, SLC2A9, GRIN3B, KCNS1, P2RX1, SLCO2A1
INTERPRO	IPR027359:Voltage-dependent potassium channel, four helix bundle domain	3	0.859599	1	CATSPER1, CACNA1I, KCNS1
GOTERM_BP_DIRECT	GO:0034765~regulation of ion transmembrane transport	4	1.14613	1	CACNG6, CATSPER1, KCNH3, CACNA1I
Annotation Cluster 14	Enrichment Score: 1.5946723537821106
Category	Term	Count	%	Benjamini	Genes
INTERPRO	IPR001849:Pleckstrin homology domain	11	3.15186	0.549778	GRB7, FGD5, RASA4B, PSD2, DOK7, PLEKHA6, RASAL1, PLEKHA4, IPCEF1, ARHGAP23, FERMT3
INTERPRO	IPR011993:Pleckstrin homology-like domain	14	4.01146	0.720982	GRB7, RASA4B, PLEKHA6, RASAL1, PLEKHA4, MYO7A, IPCEF1, ARHGAP23, SPRED3, FRMD3, FGD5, PSD2, DOK7, FERMT3
SMART	SM00233:PH	11	3.15186	0.562635	GRB7, FGD5, RASA4B, PSD2, DOK7, PLEKHA6, RASAL1, PLEKHA4, IPCEF1, ARHGAP23, FERMT3
UP_SEQ_FEATURE	domain:PH	9	2.5788	1	GRB7, PSD2, DOK7, PLEKHA6, RASAL1, PLEKHA4, IPCEF1, ARHGAP23, FERMT3
Annotation Cluster 15	Enrichment Score: 1.5789141918611944
Category	Term	Count	%	Benjamini	Genes
GOTERM_MF_DIRECT	GO:0008083~growth factor activity	9	2.5788	0.407915	IL11, EGF, IL34, CLCF1, OSM, PDGFB, LEFTY2, AREG, FGF21
UP_KEYWORDS	Growth factor	7	2.00573	0.152783	IL11, EGF, IL34, PDGFB, LEFTY2, AREG, FGF21
GOTERM_BP_DIRECT	GO:0008284~positive regulation of cell proliferation	12	3.4384	1	IL11, EGF, IL34, CLCF1, CLDN7, OSM, PDGFB, SPDYA, KDR, VWCE, AREG, FGF21
Annotation Cluster 16	Enrichment Score: 1.5744411953063264
Category	Term	Count	%	Benjamini	Genes
UP_KEYWORDS	Synapse	14	4.01146	0.0569269	CHRM4, GRIK3, CPLX4, RPH3A, GABRR2, GRIN3B, DOK7, OTOF, SLC17A7, SLC17A8, SYNPO, RAPSN, SHANK1, LRRC4B
GOTERM_CC_DIRECT	GO:0045211~postsynaptic membrane	8	2.29226	0.694967	GABRR2, GRIN3B, CHRM4, P2RX1, GRIK3, SYNPO, RAPSN, SHANK1
UP_KEYWORDS	Postsynaptic cell membrane	7	2.00573	0.388998	GABRR2, GRIN3B, CHRM4, GRIK3, SYNPO, RAPSN, SHANK1
Annotation Cluster 17	Enrichment Score: 1.5114020950236147
Category	Term	Count	%	Benjamini	Genes
UP_KEYWORDS	Symport	7	2.00573	0.0956887	SLC5A11, SLC6A13, SLC6A12, SLC17A7, SLC17A8, SLC6A1, SLC6A20
UP_KEYWORDS	Sodium	7	2.00573	0.126297	ATP1A4, SLC5A11, SLC17A7, ATP1A2, SLC17A8, SLC6A1, SLC8A2
GOTERM_BP_DIRECT	GO:0055085~transmembrane transport	7	2.00573	1	SLC17A9, SLC5A11, SLC6A13, SLC17A7, ABCA8, SLC6A1, SLC8A2
Annotation Cluster 18	Enrichment Score: 1.4499785705488986
Category	Term	Count	%	Benjamini	Genes
UP_KEYWORDS	SH3 domain	9	2.5788	0.168873	BAIAP2L2, NCF1, MYO15A, LCK, CASS4, NEB, MYO7A, TSPOAP1, SHANK1
INTERPRO	IPR001452:Src homology-3 domain	9	2.5788	0.720982	BAIAP2L2, NCF1, MYO15A, LCK, CASS4, NEB, MYO7A, TSPOAP1, SHANK1
SMART	SM00326:SH3	9	2.5788	0.563793	BAIAP2L2, NCF1, MYO15A, LCK, CASS4, NEB, MYO7A, TSPOAP1, SHANK1
UP_SEQ_FEATURE	domain:SH3	7	2.00573	1	BAIAP2L2, MYO15A, LCK, CASS4, NEB, MYO7A, SHANK1
Annotation Cluster 19	Enrichment Score: 1.380932216641775
Category	Term	Count	%	Benjamini	Genes
INTERPRO	IPR002035:von Willebrand factor, type A	7	2.00573	0.381649	ITGAM, ITGA10, ITGAX, HMCN2, COL6A3, VWA5B2, ITIH1
INTERPRO	IPR000413:Integrin alpha chain	3	0.859599	0.735985	ITGAM, ITGA10, ITGAX
INTERPRO	IPR013649:Integrin alpha-2	3	0.859599	0.735985	ITGAM, ITGA10, ITGAX
UP_SEQ_FEATURE	repeat:FG-GAP 1	3	0.859599	1	ITGAM, ITGA10, ITGAX
UP_SEQ_FEATURE	repeat:FG-GAP 2	3	0.859599	1	ITGAM, ITGA10, ITGAX
UP_SEQ_FEATURE	repeat:FG-GAP 3	3	0.859599	1	ITGAM, ITGA10, ITGAX
UP_SEQ_FEATURE	repeat:FG-GAP 4	3	0.859599	1	ITGAM, ITGA10, ITGAX
UP_SEQ_FEATURE	repeat:FG-GAP 5	3	0.859599	1	ITGAM, ITGA10, ITGAX
UP_SEQ_FEATURE	repeat:FG-GAP 6	3	0.859599	1	ITGAM, ITGA10, ITGAX
UP_SEQ_FEATURE	repeat:FG-GAP 7	3	0.859599	1	ITGAM, ITGA10, ITGAX
INTERPRO	IPR013517:FG-GAP repeat	3	0.859599	0.735985	ITGAM, ITGA10, ITGAX
INTERPRO	IPR013519:Integrin alpha beta-propellor	3	0.859599	0.735985	ITGAM, ITGA10, ITGAX
SMART	SM00327:VWA	5	1.43266	0.563793	ITGAM, ITGA10, ITGAX, COL6A3, ITIH1
SMART	SM00191:Int_alpha	3	0.859599	0.563793	ITGAM, ITGA10, ITGAX
GOTERM_CC_DIRECT	GO:0008305~integrin complex	3	0.859599	0.730701	ITGAM, ITGA10, ITGAX
GOTERM_BP_DIRECT	GO:0007229~integrin-mediated signaling pathway	5	1.43266	1	ITGAM, COL16A1, ITGA10, ITGAX, FERMT3
UP_SEQ_FEATURE	domain:VWFA	4	1.14613	1	ITGA10, ITGAX, VWA5B2, ITIH1
UP_KEYWORDS	Integrin	3	0.859599	0.68701	ITGAM, ITGA10, ITGAX
Annotation Cluster 20	Enrichment Score: 1.3593281520459553
Category	Term	Count	%	Benjamini	Genes
UP_KEYWORDS	Sodium	7	2.00573	0.126297	ATP1A4, SLC5A11, SLC17A7, ATP1A2, SLC17A8, SLC6A1, SLC8A2
UP_KEYWORDS	Sodium transport	6	1.7192	0.269722	ATP1A4, SLC5A11, SLC17A7, ATP1A2, SLC17A8, SLC8A2
GOTERM_BP_DIRECT	GO:0006814~sodium ion transport	4	1.14613	1	ATP1A4, SLC5A11, ATP1A2, SLC17A8
Annotation Cluster 21	Enrichment Score: 1.347420400519437
Category	Term	Count	%	Benjamini	Genes
GOTERM_BP_DIRECT	GO:0006508~proteolysis	19	5.44413	0.415643	ST14, C1S, TMPRSS4, PAPLN, TMPRSS2, AZU1, PGC, ADAMTS4, C3, ACAN, CAPN12, MMP13, MEP1B, ADAMTSL4, XPNPEP2, ANPEP, MMP19, PRSS8, PAPPA2
UP_SEQ_FEATURE	region of interest:Metalloprotease	3	0.859599	0.723743	MEP1B, ANPEP, PAPPA2
UP_KEYWORDS	Metalloprotease	8	2.29226	0.105087	ADAMTS4, MMP13, MEP1B, XPNPEP2, ANPEP, MMP19, CPXM1, PAPPA2
GOTERM_MF_DIRECT	GO:0004222~metalloendopeptidase activity	7	2.00573	0.562862	ADAMTS4, MMP13, MEP1B, ADAMTSL4, PAPLN, MMP19, PAPPA2
UP_KEYWORDS	Zymogen	9	2.5788	0.168855	ADAMTS4, MMP13, MEP1B, MMP19, TMPRSS2, PRSS8, AZU1, PGC, PAPPA2
GOTERM_MF_DIRECT	GO:0004252~serine-type endopeptidase activity	10	2.86533	1	C3, ST14, MMP13, C1S, TMPRSS4, HP, MMP19, TMPRSS2, PRSS8, AZU1
GOTERM_BP_DIRECT	GO:0022617~extracellular matrix disassembly	5	1.43266	1	ADAMTS4, ACAN, BCAN, MMP13, MMP19
UP_KEYWORDS	Protease	15	4.29799	0.325002	ST14, C1S, TMPRSS4, TMPRSS2, PGC, ADAMTS4, CAPN12, MMP13, MEP1B, XPNPEP2, ANPEP, MMP19, CPXM1, PRSS8, PAPPA2
INTERPRO	IPR006026:Peptidase, metallopeptidase	3	0.859599	0.966178	MMP13, MEP1B, MMP19
SMART	SM00235:ZnMc	3	0.859599	0.873709	MMP13, MEP1B, MMP19
INTERPRO	IPR024079:Metallopeptidase, catalytic domain	4	1.14613	1	ADAMTS4, MMP13, MEP1B, MMP19
UP_SEQ_FEATURE	metal ion-binding site:Zinc; catalytic	5	1.43266	1	ADAMTS4, MEP1B, ANPEP, MMP19, PAPPA2
GOTERM_MF_DIRECT	GO:0008237~metallopeptidase activity	4	1.14613	1	ADAMTS4, ANPEP, CPXM1, PAPPA2
UP_SEQ_FEATURE	short sequence motif:Cysteine switch	3	0.859599	1	ADAMTS4, MMP13, MMP19
UP_KEYWORDS	Hydrolase	29	8.30946	1	C1S, TMPRSS4, PLPPR5, ATP1A4, TMPRSS2, ATP1A2, PTPRH, DUSP13, ADAMTS4, ANPEP, LIPH, DHX58, ENPP2, CD38, CPXM1, PRSS8, MGAM, ST14, ENTPD2, AMPD1, PGC, CAPN12, MMP13, MEP1B, XPNPEP2, MMP19, PPEF2, PNPLA1, PAPPA2
Annotation Cluster 22	Enrichment Score: 1.344180485171194
Category	Term	Count	%	Benjamini	Genes
UP_KEYWORDS	Serine protease inhibitor	7	2.00573	0.0326996	SERPINC1, SERPINF2, WFIKKN2, PAPLN, COL6A3, ITIH1, SERPINB8
UP_KEYWORDS	Protease inhibitor	7	2.00573	0.126297	SERPINC1, SERPINF2, WFIKKN2, PAPLN, COL6A3, ITIH1, SERPINB8
INTERPRO	IPR023795:Protease inhibitor I4, serpin, conserved site	3	0.859599	1	SERPINC1, SERPINF2, SERPINB8
INTERPRO	IPR023796:Serpin domain	3	0.859599	1	SERPINC1, SERPINF2, SERPINB8
INTERPRO	IPR000215:Serpin family	3	0.859599	1	SERPINC1, SERPINF2, SERPINB8
SMART	SM00093:SERPIN	3	0.859599	1	SERPINC1, SERPINF2, SERPINB8
Annotation Cluster 23	Enrichment Score: 1.3137519788022725
Category	Term	Count	%	Benjamini	Genes
INTERPRO	IPR018933:Netrin module, non-TIMP type	3	0.859599	0.735985	C3, FRZB, WFIKKN2
UP_SEQ_FEATURE	domain:NTR	3	0.859599	1	C3, FRZB, WFIKKN2
INTERPRO	IPR001134:Netrin domain	3	0.859599	0.777448	C3, FRZB, WFIKKN2
INTERPRO	IPR008993:Tissue inhibitor of metalloproteinases-like, OB-fold	3	0.859599	0.858234	C3, FRZB, WFIKKN2
Annotation Cluster 24	Enrichment Score: 1.276227341662006
Category	Term	Count	%	Benjamini	Genes
INTERPRO	IPR013098:Immunoglobulin I-set	9	2.5788	0.314403	LINGO3, KIRREL2, WFIKKN2, PAPLN, HMCN2, KDR, ALPK3, L1CAM, LRRC4B
UP_KEYWORDS	Immunoglobulin domain	18	5.15759	0.0737518	PIGR, LINGO3, KIRREL2, BTN1A1, PAPLN, WFIKKN2, VSTM2L, L1CAM, HAPLN2, ACAN, BCAN, FSTL5, KDR, PECAM1, HMCN2, ALPK3, IGHA2, LRRC4B
INTERPRO	IPR003599:Immunoglobulin subtype	17	4.87106	0.386796	PIGR, LINGO3, KIRREL2, BTN1A1, PAPLN, WFIKKN2, VSTM2L, L1CAM, HAPLN2, ACAN, BCAN, FSTL5, KDR, PECAM1, HMCN2, ALPK3, LRRC4B
INTERPRO	IPR003598:Immunoglobulin subtype 2	11	3.15186	0.386796	FSTL5, LINGO3, KIRREL2, WFIKKN2, PAPLN, PECAM1, HMCN2, KDR, ALPK3, L1CAM, LRRC4B
INTERPRO	IPR013783:Immunoglobulin-like fold	26	7.44986	0.549778	PIGR, TNXB, PAPLN, WFIKKN2, IL5RA, PTPRH, HAPLN2, ACAN, FSTL5, SGCA, KDR, HMCN2, IGHA2, LRRC4B, LINGO3, KIRREL2, IL10RA, BTN1A1, NFATC2, VSTM2L, L1CAM, FNDC7, BCAN, PECAM1, COL6A3, ALPK3
SMART	SM00408:IGc2	11	3.15186	0.562635	FSTL5, LINGO3, KIRREL2, WFIKKN2, PAPLN, PECAM1, HMCN2, KDR, ALPK3, L1CAM, LRRC4B
SMART	SM00409:IG	17	4.87106	0.562635	PIGR, LINGO3, KIRREL2, BTN1A1, PAPLN, WFIKKN2, VSTM2L, L1CAM, HAPLN2, ACAN, BCAN, FSTL5, KDR, PECAM1, HMCN2, ALPK3, LRRC4B
UP_SEQ_FEATURE	domain:Ig-like C2-type 5	4	1.14613	1	KIRREL2, PECAM1, KDR, L1CAM
UP_SEQ_FEATURE	domain:Ig-like C2-type 6	3	0.859599	1	PECAM1, KDR, L1CAM
UP_SEQ_FEATURE	domain:Ig-like C2-type 4	4	1.14613	1	KIRREL2, PECAM1, KDR, L1CAM
INTERPRO	IPR007110:Immunoglobulin-like domain	18	5.15759	1	PIGR, LINGO3, KIRREL2, BTN1A1, PAPLN, WFIKKN2, VSTM2L, L1CAM, HAPLN2, ACAN, BCAN, FSTL5, KDR, PECAM1, HMCN2, ALPK3, IGHA2, LRRC4B
UP_SEQ_FEATURE	domain:Ig-like C2-type 3	5	1.43266	1	KIRREL2, PAPLN, PECAM1, KDR, L1CAM
UP_SEQ_FEATURE	domain:Ig-like C2-type 1	5	1.43266	1	KIRREL2, PAPLN, PECAM1, KDR, L1CAM
UP_SEQ_FEATURE	domain:Ig-like C2-type 2	5	1.43266	1	KIRREL2, PAPLN, PECAM1, KDR, L1CAM
SMART	SM00406:IGv	7	2.00573	1	ACAN, BCAN, PIGR, BTN1A1, PAPLN, HMCN2, HAPLN2
INTERPRO	IPR013106:Immunoglobulin V-set	8	2.29226	1	ACAN, BCAN, PIGR, BTN1A1, PAPLN, HMCN2, VSTM2L, HAPLN2
Annotation Cluster 25	Enrichment Score: 1.2761759931980088
Category	Term	Count	%	Benjamini	Genes
UP_SEQ_FEATURE	domain:Hemopexin-like 3	3	0.859599	1	HPX, MMP13, MMP19
UP_SEQ_FEATURE	domain:Hemopexin-like 4	3	0.859599	1	HPX, MMP13, MMP19
UP_SEQ_FEATURE	domain:Hemopexin-like 1	3	0.859599	1	HPX, MMP13, MMP19
UP_SEQ_FEATURE	domain:Hemopexin-like 2	3	0.859599	1	HPX, MMP13, MMP19
INTERPRO	IPR018487:Hemopexin-like repeats	3	0.859599	0.777448	HPX, MMP13, MMP19
INTERPRO	IPR000585:Hemopexin-like domain	3	0.859599	0.777448	HPX, MMP13, MMP19
SMART	SM00120:HX	3	0.859599	0.706589	HPX, MMP13, MMP19
Annotation Cluster 26	Enrichment Score: 1.2405563154316317
Category	Term	Count	%	Benjamini	Genes
UP_SEQ_FEATURE	domain:Link 1	3	0.859599	0.510951	ACAN, BCAN, HAPLN2
UP_SEQ_FEATURE	domain:Link 2	3	0.859599	0.510951	ACAN, BCAN, HAPLN2
GOTERM_BP_DIRECT	GO:0001501~skeletal system development	8	2.29226	0.942058	ADAMTS4, ACAN, BCAN, FRZB, NPR3, WFIKKN2, HAPLN2, CMKLR1
INTERPRO	IPR000538:Link	3	0.859599	0.720982	ACAN, BCAN, HAPLN2
INTERPRO	IPR016186:C-type lectin-like	6	1.7192	0.720982	ACAN, BCAN, MRC1, PKD1L3, FREM1, HAPLN2
SMART	SM00445:LINK	3	0.859599	0.562635	ACAN, BCAN, HAPLN2
INTERPRO	IPR016187:C-type lectin fold	6	1.7192	0.735985	ACAN, BCAN, MRC1, PKD1L3, FREM1, HAPLN2
GOTERM_MF_DIRECT	GO:0005540~hyaluronic acid binding	3	0.859599	1	ACAN, BCAN, HAPLN2
GOTERM_MF_DIRECT	GO:0005201~extracellular matrix structural constituent	4	1.14613	1	ACAN, BCAN, TNXB, HAPLN2
GOTERM_BP_DIRECT	GO:0007417~central nervous system development	4	1.14613	1	ACAN, BCAN, NHLH1, HAPLN2
SMART	SM00406:IGv	7	2.00573	1	ACAN, BCAN, PIGR, BTN1A1, PAPLN, HMCN2, HAPLN2
INTERPRO	IPR013106:Immunoglobulin V-set	8	2.29226	1	ACAN, BCAN, PIGR, BTN1A1, PAPLN, HMCN2, VSTM2L, HAPLN2
UP_SEQ_FEATURE	domain:Ig-like V-type	3	0.859599	1	ACAN, BCAN, HAPLN2
Annotation Cluster 27	Enrichment Score: 1.2125757201996619
Category	Term	Count	%	Benjamini	Genes
UP_KEYWORDS	Proteoglycan	5	1.43266	0.0801531	ACAN, BCAN, SPOCK1, CSPG4, ITIH1
GOTERM_CC_DIRECT	GO:0005796~Golgi lumen	5	1.43266	0.730701	ACAN, WNT6, BCAN, MUC13, CSPG4
GOTERM_CC_DIRECT	GO:0043202~lysosomal lumen	3	0.859599	1	ACAN, BCAN, CSPG4
Annotation Cluster 28	Enrichment Score: 1.2068797260935367
Category	Term	Count	%	Benjamini	Genes
GOTERM_MF_DIRECT	GO:0008146~sulfotransferase activity	4	1.14613	1	SULT1C2, GAL3ST1, CHST1, SULT1A2
UP_SEQ_FEATURE	nucleotide phosphate-binding region:PAPS	3	0.859599	1	SULT1C2, CHST1, SULT1A2
INTERPRO	IPR000863:Sulfotransferase domain	3	0.859599	1	SULT1C2, CHST1, SULT1A2
Annotation Cluster 29	Enrichment Score: 1.185465098768649
Category	Term	Count	%	Benjamini	Genes
UP_SEQ_FEATURE	domain:Peptidase S1	7	2.00573	0.576124	ST14, C1S, TMPRSS4, HP, TMPRSS2, PRSS8, AZU1
INTERPRO	IPR001254:Peptidase S1	7	2.00573	0.549778	ST14, C1S, TMPRSS4, HP, TMPRSS2, PRSS8, AZU1
INTERPRO	IPR009003:Trypsin-like cysteine/serine peptidase domain	7	2.00573	0.656938	ST14, C1S, TMPRSS4, HP, TMPRSS2, PRSS8, AZU1
SMART	SM00020:Tryp_SPc	7	2.00573	0.562635	ST14, C1S, TMPRSS4, HP, TMPRSS2, PRSS8, AZU1
GOTERM_MF_DIRECT	GO:0004252~serine-type endopeptidase activity	10	2.86533	1	C3, ST14, MMP13, C1S, TMPRSS4, HP, MMP19, TMPRSS2, PRSS8, AZU1
INTERPRO	IPR001314:Peptidase S1A, chymotrypsin-type	6	1.7192	0.735985	C1S, TMPRSS4, HP, TMPRSS2, PRSS8, AZU1
INTERPRO	IPR002172:Low-density lipoprotein (LDL) receptor class A repeat	3	0.859599	1	ST14, TMPRSS4, TMPRSS2
UP_KEYWORDS	Serine protease	5	1.43266	0.757469	ST14, C1S, TMPRSS4, TMPRSS2, PRSS8
UP_SEQ_FEATURE	active site:Charge relay system	6	1.7192	1	ST14, C1S, LIPH, TMPRSS4, TMPRSS2, PRSS8
SMART	SM00192:LDLa	3	0.859599	1	ST14, TMPRSS4, TMPRSS2
INTERPRO	IPR018114:Peptidase S1, trypsin family, active site	4	1.14613	1	ST14, TMPRSS4, TMPRSS2, PRSS8
GOTERM_MF_DIRECT	GO:0008236~serine-type peptidase activity	3	0.859599	1	ST14, TMPRSS2, PRSS8
Annotation Cluster 30	Enrichment Score: 1.1628551876166484
Category	Term	Count	%	Benjamini	Genes
GOTERM_MF_DIRECT	GO:0004222~metalloendopeptidase activity	7	2.00573	0.562862	ADAMTS4, MMP13, MEP1B, ADAMTSL4, PAPLN, MMP19, PAPPA2
INTERPRO	IPR010294:ADAM-TS Spacer 1	3	0.859599	0.805017	ADAMTS4, ADAMTSL4, PAPLN
INTERPRO	IPR000884:Thrombospondin, type 1 repeat	4	1.14613	1	ADAMTS4, ADAMTSL4, PAPLN, RSPO2
SMART	SM00209:TSP1	4	1.14613	1	ADAMTS4, ADAMTSL4, PAPLN, RSPO2
GOTERM_MF_DIRECT	GO:0008233~peptidase activity	4	1.14613	1	ADAMTS4, ADAMTSL4, PAPLN, AZU1
Annotation Cluster 31	Enrichment Score: 1.1413484588508511
Category	Term	Count	%	Benjamini	Genes
UP_SEQ_FEATURE	domain:Myosin head-like	4	1.14613	1	MYO3B, MYO15A, MYO18B, MYO7A
INTERPRO	IPR001609:Myosin head, motor domain	4	1.14613	0.720982	MYO3B, MYO15A, MYO18B, MYO7A
SMART	SM00242:MYSc	4	1.14613	0.563793	MYO3B, MYO15A, MYO18B, MYO7A
UP_KEYWORDS	Myosin	4	1.14613	0.315506	MYO3B, MYO15A, MYO18B, MYO7A
GOTERM_CC_DIRECT	GO:0016459~myosin complex	4	1.14613	0.633114	MYO3B, MYO15A, MYO18B, MYO7A
UP_KEYWORDS	Motor protein	6	1.7192	0.38745	DNAH2, MYO3B, MYO15A, MYO18B, MYO7A, DNALI1
UP_SEQ_FEATURE	domain:IQ 2	3	0.859599	1	MYO3B, MYO15A, MYO7A
UP_SEQ_FEATURE	domain:IQ 1	3	0.859599	1	MYO3B, MYO15A, MYO7A
GOTERM_MF_DIRECT	GO:0003774~motor activity	4	1.14613	1	MYO3B, MYO15A, MYO18B, MYO7A
UP_KEYWORDS	Actin-binding	8	2.29226	0.68454	CNN1, MYO3B, ACTN3, MYO15A, MYO18B, NEB, MYO7A, SYNPO
INTERPRO	IPR000048:IQ motif, EF-hand binding site	4	1.14613	1	MYO3B, MYO15A, MYO18B, MYO7A
SMART	SM00015:IQ	3	0.859599	1	MYO3B, MYO15A, MYO7A
Annotation Cluster 32	Enrichment Score: 1.115218655875793
Category	Term	Count	%	Benjamini	Genes
INTERPRO	IPR003961:Fibronectin, type III	9	2.5788	0.687552	TNXB, IL10RA, IL5RA, COL6A3, PTPRH, L1CAM, TSPOAP1, FNDC7, PAPPA2
UP_SEQ_FEATURE	domain:Fibronectin type-III 5	4	1.14613	1	TNXB, PTPRH, L1CAM, FNDC7
UP_SEQ_FEATURE	domain:Fibronectin type-III 3	5	1.43266	1	TNXB, PTPRH, L1CAM, TSPOAP1, FNDC7
UP_SEQ_FEATURE	domain:Fibronectin type-III 7	3	0.859599	1	TNXB, PTPRH, FNDC7
UP_SEQ_FEATURE	domain:Fibronectin type-III 8	3	0.859599	1	TNXB, PTPRH, FNDC7
UP_SEQ_FEATURE	domain:Fibronectin type-III 4	4	1.14613	1	TNXB, PTPRH, L1CAM, FNDC7
UP_SEQ_FEATURE	domain:Fibronectin type-III 6	3	0.859599	1	TNXB, PTPRH, FNDC7
UP_SEQ_FEATURE	domain:Fibronectin type-III 2	5	1.43266	1	TNXB, PTPRH, L1CAM, TSPOAP1, FNDC7
UP_SEQ_FEATURE	domain:Fibronectin type-III 1	5	1.43266	1	TNXB, PTPRH, L1CAM, TSPOAP1, FNDC7
SMART	SM00060:FN3	5	1.43266	1	TNXB, PTPRH, L1CAM, TSPOAP1, FNDC7
Annotation Cluster 33	Enrichment Score: 1.0891512053246226
Category	Term	Count	%	Benjamini	Genes
UP_KEYWORDS	Chloride	5	1.43266	0.214458	GABRR2, TTYH1, NPR3, BEST2, CLCN1
UP_KEYWORDS	Chloride channel	4	1.14613	0.315506	GABRR2, TTYH1, BEST2, CLCN1
GOTERM_CC_DIRECT	GO:0034707~chloride channel complex	4	1.14613	0.633114	GABRR2, TTYH1, BEST2, CLCN1
GOTERM_BP_DIRECT	GO:1902476~chloride transmembrane transport	5	1.43266	1	GABRR2, TTYH1, SLC17A7, BEST2, CLCN1
GOTERM_MF_DIRECT	GO:0005254~chloride channel activity	3	0.859599	1	GABRR2, TTYH1, BEST2
GOTERM_BP_DIRECT	GO:0034220~ion transmembrane transport	6	1.7192	1	GABRR2, TTYH1, ATP1A4, GRIK3, ATP1A2, CLCN1
Annotation Cluster 34	Enrichment Score: 1.07853929139611
Category	Term	Count	%	Benjamini	Genes
INTERPRO	IPR000859:CUB domain	4	1.14613	0.823982	SCUBE2, ST14, C1S, SEZ6
SMART	SM00042:CUB	4	1.14613	0.679576	SCUBE2, ST14, C1S, SEZ6
UP_SEQ_FEATURE	domain:CUB 1	3	0.859599	1	ST14, C1S, SEZ6
UP_SEQ_FEATURE	domain:CUB 2	3	0.859599	1	ST14, C1S, SEZ6
Annotation Cluster 35	Enrichment Score: 1.061290257067654
Category	Term	Count	%	Benjamini	Genes
GOTERM_CC_DIRECT	GO:0030018~Z disc	6	1.7192	0.633114	ACTN3, MYO18B, MYOZ3, NEB, MYOZ1, SYNPO
GOTERM_MF_DIRECT	GO:0003779~actin binding	9	2.5788	1	CNN1, MYO3B, ACTN3, MYO15A, MYO18B, MYOZ3, NEB, MYOZ1, SYNPO
UP_KEYWORDS	Actin-binding	8	2.29226	0.68454	CNN1, MYO3B, ACTN3, MYO15A, MYO18B, NEB, MYO7A, SYNPO
Annotation Cluster 36	Enrichment Score: 1.0288643171806469
Category	Term	Count	%	Benjamini	Genes
UP_KEYWORDS	Hearing	4	1.14613	0.169437	MYO15A, OTOF, SLC17A8, MYO7A
UP_KEYWORDS	Non-syndromic deafness	5	1.43266	0.3234	MYO15A, OTOG, OTOF, SLC17A8, MYO7A
GOTERM_BP_DIRECT	GO:0007605~sensory perception of sound	5	1.43266	1	MYO15A, OTOG, OTOF, SLC17A8, MYO7A
UP_KEYWORDS	Deafness	5	1.43266	1	MYO15A, OTOG, OTOF, SLC17A8, MYO7A
Annotation Cluster 37	Enrichment Score: 1.0177875512916146
Category	Term	Count	%	Benjamini	Genes
BBID	8.MonocytesIFNF_IL4	3	0.859599	0.687364	ITGAM, CD14, TNF
KEGG_PATHWAY	hsa05133:Pertussis	5	1.43266	1	C3, ITGAM, C1S, CD14, TNF
KEGG_PATHWAY	hsa05134:Legionellosis	4	1.14613	1	C3, ITGAM, CD14, TNF
KEGG_PATHWAY	hsa05152:Tuberculosis	7	2.00573	1	C3, ITGAM, IL10RA, MRC1, ITGAX, CD14, TNF
KEGG_PATHWAY	hsa05146:Amoebiasis	5	1.43266	1	GNA15, ITGAM, ACTN3, CD14, TNF
KEGG_PATHWAY	hsa05140:Leishmaniasis	4	1.14613	1	C3, ITGAM, NCF1, TNF
KEGG_PATHWAY	hsa04145:Phagosome	5	1.43266	1	C3, ITGAM, NCF1, MRC1, CD14
Annotation Cluster 38	Enrichment Score: 1.003863146356333
Category	Term	Count	%	Benjamini	Genes
INTERPRO	IPR016186:C-type lectin-like	6	1.7192	0.720982	ACAN, BCAN, MRC1, PKD1L3, FREM1, HAPLN2
INTERPRO	IPR016187:C-type lectin fold	6	1.7192	0.735985	ACAN, BCAN, MRC1, PKD1L3, FREM1, HAPLN2
INTERPRO	IPR001304:C-type lectin	5	1.43266	0.805017	ACAN, BCAN, MRC1, PKD1L3, FREM1
GOTERM_MF_DIRECT	GO:0030246~carbohydrate binding	7	2.00573	1	ACAN, BCAN, MGAM2, MGAM, PKD1L3, MGAT2, FREM1
UP_SEQ_FEATURE	domain:C-type lectin	4	1.14613	1	ACAN, BCAN, PKD1L3, FREM1
INTERPRO	IPR018378:C-type lectin, conserved site	3	0.859599	1	ACAN, BCAN, MRC1
SMART	SM00034:CLECT	4	1.14613	1	ACAN, BCAN, MRC1, FREM1
UP_KEYWORDS	Lectin	5	1.43266	0.91051	ACAN, BCAN, MRC1, PKD1L3, FREM1
Annotation Cluster 39	Enrichment Score: 0.9792033347246124
Category	Term	Count	%	Benjamini	Genes
INTERPRO	IPR019748:FERM central domain	4	1.14613	0.777448	FRMD3, MYO15A, MYO7A, FERMT3
INTERPRO	IPR019749:Band 4.1 domain	4	1.14613	0.777448	FRMD3, MYO15A, MYO7A, FERMT3
SMART	SM00295:B41	4	1.14613	0.706589	FRMD3, MYO15A, MYO7A, FERMT3
UP_SEQ_FEATURE	domain:FERM	3	0.859599	1	FRMD3, MYO15A, FERMT3
INTERPRO	IPR014352:FERM/acyl-CoA-binding protein, 3-helical bundle	3	0.859599	1	FRMD3, MYO7A, FERMT3
INTERPRO	IPR000299:FERM domain	3	0.859599	1	FRMD3, MYO15A, MYO7A
Annotation Cluster 40	Enrichment Score: 0.9494666360620997
Category	Term	Count	%	Benjamini	Genes
KEGG_PATHWAY	hsa05202:Transcriptional misregulation in cancer	8	2.29226	0.95098	NGFR, SPI1, ITGAM, TMPRSS2, CD14, ETV4, ETV5, SSX1
UP_SEQ_FEATURE	DNA-binding region:ETS	3	0.859599	1	SPI1, ETV4, ETV5
INTERPRO	IPR000418:Ets domain	3	0.859599	0.959463	SPI1, ETV4, ETV5
SMART	SM00413:ETS	3	0.859599	0.860986	SPI1, ETV4, ETV5
INTERPRO	IPR011991:Winged helix-turn-helix DNA-binding domain	3	0.859599	1	SPI1, ETV4, ETV5
Annotation Cluster 41	Enrichment Score: 0.9433689624849896
Category	Term	Count	%	Benjamini	Genes
GOTERM_BP_DIRECT	GO:0045907~positive regulation of vasoconstriction	5	1.43266	0.415643	HRH1, AVPR1B, TBXA2R, PTAFR, CD38
GOTERM_BP_DIRECT	GO:0007200~phospholipase C-activating G-protein coupled receptor signaling pathway	6	1.7192	0.608629	HRH1, GALR2, NPR3, PTGER3, NMUR1, ESR1
KEGG_PATHWAY	hsa04080:Neuroactive ligand-receptor interaction	13	3.72493	0.320941	AVPR1B, CHRM4, GCGR, PTGER3, PTAFR, GRIK3, GABRR2, HRH1, GRIN3B, TBXA2R, GALR2, P2RX1, NMUR1
KEGG_PATHWAY	hsa04020:Calcium signaling pathway	10	2.86533	0.320941	CACNA1I, GNA15, HRH1, AVPR1B, TBXA2R, P2RX1, PTGER3, PTAFR, CD38, SLC8A2
SMART	SM01381:SM01381	4	1.14613	1	HRH1, GALR2, CHRM4, NMUR1
GOTERM_BP_DIRECT	GO:0007186~G-protein coupled receptor signaling pathway	16	4.58453	1	ENTPD2, AVPR1B, PTGER3, PTAFR, AREG, C3, HRH1, ADGRG1, GNA15, TBXA2R, FRZB, ENPP2, NMUR1, GNAT1, APOE, CMKLR1
UP_KEYWORDS	Transducer	14	4.01146	1	AVPR1B, CHRM4, GCGR, PTGER3, PTAFR, HRH1, ADGRG1, GNA15, TBXA2R, GALR2, NMUR1, CSPG4, GNAT1, CMKLR1
UP_KEYWORDS	G-protein coupled receptor	11	3.15186	1	HRH1, ADGRG1, AVPR1B, TBXA2R, GALR2, GCGR, CHRM4, PTGER3, PTAFR, NMUR1, CMKLR1
INTERPRO	IPR000276:G protein-coupled receptor, rhodopsin-like	9	2.5788	1	HRH1, AVPR1B, TBXA2R, GALR2, CHRM4, PTGER3, PTAFR, NMUR1, CMKLR1
INTERPRO	IPR017452:GPCR, rhodopsin-like, 7TM	9	2.5788	1	HRH1, AVPR1B, TBXA2R, GALR2, CHRM4, PTGER3, PTAFR, NMUR1, CMKLR1
GOTERM_MF_DIRECT	GO:0004930~G-protein coupled receptor activity	6	1.7192	1	HRH1, ADGRG1, FRZB, PTAFR, NMUR1, CMKLR1
Annotation Cluster 42	Enrichment Score: 0.9320066461308033
Category	Term	Count	%	Benjamini	Genes
KEGG_PATHWAY	hsa05410:Hypertrophic cardiomyopathy (HCM)	5	1.43266	1	CACNG6, ACTC1, SGCA, ITGA10, TNF
KEGG_PATHWAY	hsa05414:Dilated cardiomyopathy	5	1.43266	1	CACNG6, ACTC1, SGCA, ITGA10, TNF
KEGG_PATHWAY	hsa05412:Arrhythmogenic right ventricular cardiomyopathy (ARVC)	3	0.859599	1	CACNG6, SGCA, ITGA10
Annotation Cluster 43	Enrichment Score: 0.7665764707659787
Category	Term	Count	%	Benjamini	Genes
INTERPRO	IPR011992:EF-hand-like domain	10	2.86533	0.742282	DGKG, FSTL5, CAPN12, ACTN3, S100A16, PHF24, SPOCK1, EFCAB8, PPEF2, DUOX2
INTERPRO	IPR002048:EF-hand domain	8	2.29226	0.966178	DGKG, FSTL5, CAPN12, ACTN3, S100A16, EFCAB8, PPEF2, DUOX2
INTERPRO	IPR018247:EF-Hand 1, calcium-binding site	6	1.7192	1	DGKG, FSTL5, CAPN12, S100A16, PPEF2, DUOX2
UP_SEQ_FEATURE	domain:EF-hand 1	6	1.7192	1	DGKG, FSTL5, ACTN3, S100A16, PPEF2, DUOX2
UP_SEQ_FEATURE	domain:EF-hand 2	6	1.7192	1	DGKG, FSTL5, ACTN3, S100A16, PPEF2, DUOX2
UP_SEQ_FEATURE	calcium-binding region:2	4	1.14613	1	DGKG, FSTL5, PPEF2, DUOX2
UP_SEQ_FEATURE	calcium-binding region:1	4	1.14613	1	DGKG, FSTL5, PPEF2, DUOX2
SMART	SM00054:EFh	4	1.14613	1	DGKG, ACTN3, PPEF2, DUOX2
Annotation Cluster 44	Enrichment Score: 0.7275482738817363
Category	Term	Count	%	Benjamini	Genes
INTERPRO	IPR007111:NACHT nucleoside triphosphatase	3	0.859599	0.777448	NLRP9, NLRC5, NLRP2
UP_SEQ_FEATURE	domain:NACHT	3	0.859599	1	NLRP9, NLRC5, NLRP2
UP_SEQ_FEATURE	repeat:LRR 9	6	1.7192	1	LINGO3, NLRC5, NLRP2, COL6A3, CD14, LRRC4B
UP_SEQ_FEATURE	repeat:LRR 8	6	1.7192	1	LINGO3, NLRC5, NLRP2, COL6A3, CD14, LRRC4B
UP_SEQ_FEATURE	repeat:LRR 7	6	1.7192	1	LINGO3, NLRC5, NLRP2, COL6A3, CD14, LRRC4B
UP_SEQ_FEATURE	repeat:LRR 5	7	2.00573	1	DNAH2, LINGO3, NLRC5, NLRP2, COL6A3, CD14, LRRC4B
UP_SEQ_FEATURE	repeat:LRR 3	8	2.29226	1	DNAH2, NLRP9, LINGO3, NLRC5, NLRP2, COL6A3, CD14, LRRC4B
UP_SEQ_FEATURE	repeat:LRR 11	4	1.14613	1	LINGO3, NLRC5, COL6A3, CD14
UP_SEQ_FEATURE	repeat:LRR 4	7	2.00573	1	DNAH2, LINGO3, NLRC5, NLRP2, COL6A3, CD14, LRRC4B
UP_SEQ_FEATURE	repeat:LRR 6	6	1.7192	1	LINGO3, NLRC5, NLRP2, COL6A3, CD14, LRRC4B
UP_SEQ_FEATURE	repeat:LRR 14	3	0.859599	1	LINGO3, NLRC5, COL6A3
UP_SEQ_FEATURE	repeat:LRR 1	8	2.29226	1	DNAH2, NLRP9, LINGO3, NLRC5, NLRP2, COL6A3, CD14, LRRC4B
UP_SEQ_FEATURE	repeat:LRR 2	8	2.29226	1	DNAH2, NLRP9, LINGO3, NLRC5, NLRP2, COL6A3, CD14, LRRC4B
UP_SEQ_FEATURE	repeat:LRR 10	4	1.14613	1	LINGO3, NLRC5, COL6A3, CD14
UP_SEQ_FEATURE	repeat:LRR 13	3	0.859599	1	LINGO3, NLRC5, COL6A3
UP_KEYWORDS	Leucine-rich repeat	7	2.00573	1	NLRP9, LINGO3, NLRC5, NLRP2, CD14, LURAP1, LRRC4B
UP_SEQ_FEATURE	repeat:LRR 12	3	0.859599	1	LINGO3, NLRC5, COL6A3
INTERPRO	IPR001611:Leucine-rich repeat	6	1.7192	1	NLRP9, LINGO3, NLRC5, NLRP2, CD14, LRRC4B
Annotation Cluster 45	Enrichment Score: 0.7273909431970547
Category	Term	Count	%	Benjamini	Genes
UP_KEYWORDS	Potassium	5	1.43266	0.68454	KCNH3, PKLR, KCNS1, ATP1A4, ATP1A2
GOTERM_BP_DIRECT	GO:0006813~potassium ion transport	4	1.14613	1	KCNH3, KCNS1, ATP1A4, ATP1A2
UP_KEYWORDS	Potassium transport	4	1.14613	0.91051	KCNH3, KCNS1, ATP1A4, ATP1A2
Annotation Cluster 46	Enrichment Score: 0.7206393555083834
Category	Term	Count	%	Benjamini	Genes
INTERPRO	IPR027417:P-loop containing nucleoside triphosphate hydrolase	22	6.30372	0.777448	ARL9, DNAH2, GAL3ST1, NLRC5, FIGNL2, MYO7A, ABCA8, RAB43, ADCY10, SULT1C2, GNA15, NLRP9, MYO3B, MYO15A, NMRK2, MSH4, MYO18B, DHX58, NLRP2, CHST1, GNAT1, SULT1A2
UP_KEYWORDS	ATP-binding	27	7.73639	0.77746	DGKG, ACVRL1, DNAH2, NLRC5, ATP1A4, FIGNL2, ATP1A2, NLRP9, NMRK2, MYO18B, DHX58, KDR, NLRP2, ENTPD2, PKLR, LMTK3, TEX14, MYO7A, ABCA8, GCK, ADCY10, ACTA1, ACTC1, MYO3B, LCK, MYO15A, MSH4
GOTERM_MF_DIRECT	GO:0005524~ATP binding	30	8.59599	1	DGKG, ACVRL1, DNAH2, NPR2, NLRC5, ATP1A4, FIGNL2, ATP1A2, NLRP9, NMRK2, MYO18B, DHX58, KDR, NLRP2, ENTPD2, PKLR, LMTK3, TEX14, MYO7A, ABCA8, GCK, ADCY10, ACTA1, ACTC1, MYO3B, LCK, MYO15A, MSH4, P2RX1, ALPK3
UP_KEYWORDS	Nucleotide-binding	33	9.45559	0.897381	DGKG, ARL9, ACVRL1, DNAH2, NPR2, NLRC5, ATP1A4, FIGNL2, PYGM, ATP1A2, RAB43, GNA15, NLRP9, NMRK2, MYO18B, DHX58, KDR, NLRP2, GNAT1, ENTPD2, PKLR, LMTK3, TEX14, MYO7A, ABCA8, GCK, ADCY10, ACTA1, ACTC1, MYO3B, LCK, MYO15A, MSH4
UP_SEQ_FEATURE	nucleotide phosphate-binding region:ATP	18	5.15759	1	ACVRL1, DNAH2, NLRC5, LMTK3, FIGNL2, TEX14, MYO7A, GCK, NLRP9, MYO3B, MYO15A, LCK, NMRK2, MSH4, MYO18B, DHX58, NLRP2, KDR
Annotation Cluster 47	Enrichment Score: 0.7066869971894971
Category	Term	Count	%	Benjamini	Genes
KEGG_PATHWAY	hsa04918:Thyroid hormone synthesis	4	1.14613	1	TG, CREB3L1, ATP1A4, ATP1A2
KEGG_PATHWAY	hsa04022:cGMP-PKG signaling pathway	6	1.7192	1	CREB3L1, NPR2, ATP1A4, NFATC2, ATP1A2, SLC8A2
KEGG_PATHWAY	hsa04911:Insulin secretion	4	1.14613	1	CREB3L1, ATP1A4, ATP1A2, GCK
KEGG_PATHWAY	hsa04261:Adrenergic signaling in cardiomyocytes	5	1.43266	1	CACNG6, ACTC1, CREB3L1, ATP1A4, ATP1A2
Annotation Cluster 48	Enrichment Score: 0.6426575262038041
Category	Term	Count	%	Benjamini	Genes
UP_KEYWORDS	Glycosyltransferase	8	2.29226	0.456364	B3GNT8, MFNG, B3GNT3, ST8SIA6, PYGM, MGAT2, FUT1, PARP12
UP_SEQ_FEATURE	topological domain:Lumenal	12	3.4384	1	MGAM, GAL3ST1, B3GNT8, CREB3L1, MFNG, ATP1A4, B3GNT3, CHST1, ST8SIA6, ATP1A2, MGAT2, FUT1
UP_KEYWORDS	Golgi apparatus	15	4.29799	1	GAL3ST1, LMTK3, ESR1, FUT1, RAB43, PCSK1N, FGD5, B3GNT8, MFNG, B3GNT3, CHST1, ST8SIA6, CD14, GFY, MGAT2
GOTERM_CC_DIRECT	GO:0000139~Golgi membrane	9	2.5788	1	GAL3ST1, B3GNT8, PDGFB, B3GNT3, LMTK3, CHST1, ST8SIA6, MGAT2, AREG
Annotation Cluster 49	Enrichment Score: 0.6371831405013125
Category	Term	Count	%	Benjamini	Genes
GOTERM_CC_DIRECT	GO:0001917~photoreceptor inner segment	3	0.859599	1	MYO7A, GNAT1, PPEF2
GOTERM_CC_DIRECT	GO:0001750~photoreceptor outer segment	3	0.859599	1	MYO7A, GNAT1, PPEF2
GOTERM_BP_DIRECT	GO:0007601~visual perception	5	1.43266	1	GABRR2, MYO3B, MYO7A, GNAT1, PPEF2
Annotation Cluster 50	Enrichment Score: 0.6013316909349836
Category	Term	Count	%	Benjamini	Genes
KEGG_PATHWAY	hsa04014:Ras signaling pathway	8	2.29226	1	NGFR, PLA2G12B, RASA4B, EGF, PDGFB, KDR, RASAL1, FGF21
KEGG_PATHWAY	hsa04151:PI3K-Akt signaling pathway	10	2.86533	1	NGFR, TNXB, EGF, CREB3L1, ITGA10, OSM, PDGFB, KDR, COL6A3, FGF21
KEGG_PATHWAY	hsa04015:Rap1 signaling pathway	6	1.7192	1	NGFR, ITGAM, EGF, PDGFB, KDR, FGF21
KEGG_PATHWAY	hsa05218:Melanoma	3	0.859599	1	EGF, PDGFB, FGF21
Annotation Cluster 51	Enrichment Score: 0.5891562791102943
Category	Term	Count	%	Benjamini	Genes
KEGG_PATHWAY	hsa05166:HTLV-I infection	9	2.5788	1	WNT6, EGR1, ZFP36, SPI1, LCK, LTA, PDGFB, NFATC2, TNF
GOTERM_BP_DIRECT	GO:0045893~positive regulation of transcription, DNA-templated	13	3.72493	1	ACVRL1, EGR1, SPI1, EGF, PDGFB, NFATC2, ESR1, TNF, CTCFL, WNT6, TBX21, SNAI1, CD38
GOTERM_BP_DIRECT	GO:0000122~negative regulation of transcription from RNA polymerase II promoter	7	2.00573	1	EGR1, ZFP36, SPI1, SNAI1, NFATC2, ESR1, TNF
Annotation Cluster 52	Enrichment Score: 0.5708011902101228
Category	Term	Count	%	Benjamini	Genes
GOTERM_BP_DIRECT	GO:0048015~phosphatidylinositol-mediated signaling	5	1.43266	1	LCK, EGF, NPR3, PTAFR, PDGFB
GOTERM_MF_DIRECT	GO:0046934~phosphatidylinositol-4,5-bisphosphate 3-kinase activity	3	0.859599	1	LCK, EGF, PDGFB
GOTERM_BP_DIRECT	GO:0014066~regulation of phosphatidylinositol 3-kinase signaling	3	0.859599	1	LCK, EGF, PDGFB
GOTERM_BP_DIRECT	GO:0046854~phosphatidylinositol phosphorylation	3	0.859599	1	LCK, EGF, PDGFB
Annotation Cluster 53	Enrichment Score: 0.5474313423711235
Category	Term	Count	%	Benjamini	Genes
UP_KEYWORDS	Inflammatory response	6	1.7192	0.498437	C3, MEP1B, IL34, NLRP2, CHST1, CD14
UP_KEYWORDS	Innate immunity	7	2.00573	0.858588	C3, C1S, IL34, DHX58, NLRC5, NLRP2, CD14
GOTERM_BP_DIRECT	GO:0045087~innate immune response	9	2.5788	1	NCF1, C1S, LCK, IL34, DHX58, NLRC5, NLRP2, CD14, IGHA2
UP_KEYWORDS	Immunity	8	2.29226	1	C3, C1S, IL34, DHX58, NLRC5, NLRP2, HP, CD14
Annotation Cluster 54	Enrichment Score: 0.4774612732994887
Category	Term	Count	%	Benjamini	Genes
KEGG_PATHWAY	hsa04024:cAMP signaling pathway	7	2.00573	1	ADCY10, GRIN3B, CREB3L1, PTGER3, PPP1R1B, ATP1A4, ATP1A2
KEGG_PATHWAY	hsa05030:Cocaine addiction	3	0.859599	1	GRIN3B, CREB3L1, PPP1R1B
KEGG_PATHWAY	hsa05031:Amphetamine addiction	3	0.859599	1	GRIN3B, CREB3L1, PPP1R1B
KEGG_PATHWAY	hsa05034:Alcoholism	3	0.859599	1	GRIN3B, CREB3L1, PPP1R1B
Annotation Cluster 55	Enrichment Score: 0.4641847651170946
Category	Term	Count	%	Benjamini	Genes
GOTERM_BP_DIRECT	GO:0000165~MAPK cascade	7	2.00573	1	ZFP36, EGF, PDGFB, MAP3K7CL, IL5RA, RASAL1, TNF
GOTERM_MF_DIRECT	GO:0005088~Ras guanyl-nucleotide exchange factor activity	4	1.14613	1	EGF, PDGFB, IL5RA, KNDC1
GOTERM_BP_DIRECT	GO:0018108~peptidyl-tyrosine phosphorylation	4	1.14613	1	EGF, PDGFB, KDR, IL5RA
Annotation Cluster 56	Enrichment Score: 0.4633099295414344
Category	Term	Count	%	Benjamini	Genes
UP_KEYWORDS	Host cell receptor for virus entry	3	0.859599	0.907887	SELPLG, ANPEP, MRC1
GOTERM_MF_DIRECT	GO:0001618~virus receptor activity	3	0.859599	1	SELPLG, ANPEP, MRC1
GOTERM_BP_DIRECT	GO:0046718~viral entry into host cell	3	0.859599	1	SELPLG, ANPEP, MRC1
UP_KEYWORDS	Host-virus interaction	8	2.29226	1	CLDN6, HPX, SELPLG, LCK, ANPEP, MRC1, DHX58, KDR
Annotation Cluster 57	Enrichment Score: 0.41807250002563734
Category	Term	Count	%	Benjamini	Genes
INTERPRO	IPR008936:Rho GTPase activation protein	4	1.14613	1	RASA4B, ARHGAP40, RASAL1, ARHGAP23
GOTERM_MF_DIRECT	GO:0005096~GTPase activator activity	6	1.7192	1	RASA4B, ARHGAP40, ALDH1A1, RASAL1, NCKAP1L, ARHGAP23
UP_KEYWORDS	GTPase activation	4	1.14613	1	RASA4B, ARHGAP40, RASAL1, ARHGAP23
Annotation Cluster 58	Enrichment Score: 0.4030670458851676
Category	Term	Count	%	Benjamini	Genes
UP_SEQ_FEATURE	repeat:ANK 3	6	1.7192	1	ANKRD35, ANKRD26P1, TRPV3, TEX14, ASB2, SHANK1
UP_SEQ_FEATURE	repeat:ANK 1	6	1.7192	1	ANKRD35, ANKRD26P1, TRPV3, TEX14, ASB2, SHANK1
UP_SEQ_FEATURE	repeat:ANK 2	6	1.7192	1	ANKRD35, ANKRD26P1, TRPV3, TEX14, ASB2, SHANK1
UP_SEQ_FEATURE	repeat:ANK 5	4	1.14613	1	ANKRD35, ANKRD26P1, ASB2, SHANK1
INTERPRO	IPR002110:Ankyrin repeat	6	1.7192	1	ANKRD35, ANKRD26P1, TRPV3, TEX14, ASB2, SHANK1
UP_KEYWORDS	ANK repeat	6	1.7192	1	ANKRD35, ANKRD26P1, TRPV3, TEX14, ASB2, SHANK1
INTERPRO	IPR020683:Ankyrin repeat-containing domain	6	1.7192	1	ANKRD35, ANKRD26P1, TRPV3, TEX14, ASB2, SHANK1
UP_SEQ_FEATURE	repeat:ANK 6	3	0.859599	1	ANKRD35, ASB2, SHANK1
UP_SEQ_FEATURE	repeat:ANK 4	4	1.14613	1	ANKRD35, ANKRD26P1, ASB2, SHANK1
SMART	SM00248:ANK	6	1.7192	1	ANKRD35, ANKRD26P1, TRPV3, TEX14, ASB2, SHANK1
Annotation Cluster 59	Enrichment Score: 0.3483061717272802
Category	Term	Count	%	Benjamini	Genes
KEGG_PATHWAY	hsa04380:Osteoclast differentiation	5	1.43266	1	SPI1, NCF1, LCK, NFATC2, TNF
KEGG_PATHWAY	hsa04660:T cell receptor signaling pathway	3	0.859599	1	LCK, NFATC2, TNF
KEGG_PATHWAY	hsa04650:Natural killer cell mediated cytotoxicity	3	0.859599	1	LCK, NFATC2, TNF
Annotation Cluster 60	Enrichment Score: 0.26554807932085117
Category	Term	Count	%	Benjamini	Genes
INTERPRO	IPR015919:Cadherin-like	4	1.14613	1	SGCA, DCHS2, CDHR4, CDH15
UP_SEQ_FEATURE	domain:Cadherin 3	3	0.859599	1	DCHS2, CDHR4, CDH15
UP_SEQ_FEATURE	domain:Cadherin 4	3	0.859599	1	DCHS2, CDHR4, CDH15
UP_SEQ_FEATURE	domain:Cadherin 1	3	0.859599	1	DCHS2, CDHR4, CDH15
UP_SEQ_FEATURE	domain:Cadherin 2	3	0.859599	1	DCHS2, CDHR4, CDH15
INTERPRO	IPR020894:Cadherin conserved site	3	0.859599	1	DCHS2, CDHR4, CDH15
INTERPRO	IPR002126:Cadherin	3	0.859599	1	DCHS2, CDHR4, CDH15
SMART	SM00112:CA	3	0.859599	1	DCHS2, CDHR4, CDH15
GOTERM_BP_DIRECT	GO:0007156~homophilic cell adhesion via plasma membrane adhesion molecules	3	0.859599	1	DCHS2, CDHR4, CDH15
Annotation Cluster 61	Enrichment Score: 0.24986195025567612
Category	Term	Count	%	Benjamini	Genes
INTERPRO	IPR001245:Serine-threonine/tyrosine-protein kinase catalytic domain	6	1.7192	0.966178	ACVRL1, LCK, NPR2, LMTK3, KDR, TEX14
GOTERM_MF_DIRECT	GO:0004713~protein tyrosine kinase activity	5	1.43266	1	LCK, EGF, NPR2, KDR, IL5RA
INTERPRO	IPR020635:Tyrosine-protein kinase, catalytic domain	3	0.859599	1	LCK, NPR2, KDR
INTERPRO	IPR008266:Tyrosine-protein kinase, active site	3	0.859599	1	LCK, LMTK3, KDR
SMART	SM00219:TyrKc	3	0.859599	1	LCK, NPR2, KDR
UP_SEQ_FEATURE	active site:Proton acceptor	11	3.15186	1	PIWIL2, ACVRL1, SULT1C2, MYO3B, LCK, NMRK2, ALDH1A1, LMTK3, KDR, LDHAL6B, SULT1A2
INTERPRO	IPR011009:Protein kinase-like domain	9	2.5788	1	ACVRL1, MYO3B, LCK, NPR2, LMTK3, KDR, ALPK3, KNDC1, TEX14
GOTERM_BP_DIRECT	GO:0006468~protein phosphorylation	8	2.29226	1	ACVRL1, MYO3B, LCK, NPR2, PDGFB, LMTK3, ALPK3, TEX14
UP_SEQ_FEATURE	domain:Protein kinase	7	2.00573	1	ACVRL1, MYO3B, LCK, NPR2, LMTK3, KDR, TEX14
UP_SEQ_FEATURE	binding site:ATP	8	2.29226	1	ACVRL1, MYO3B, LCK, NMRK2, LMTK3, KDR, TEX14, GCK
INTERPRO	IPR000719:Protein kinase, catalytic domain	7	2.00573	1	ACVRL1, MYO3B, LCK, NPR2, LMTK3, KDR, TEX14
UP_KEYWORDS	Kinase	10	2.86533	1	DGKG, ACVRL1, PKLR, MYO3B, LCK, NMRK2, LMTK3, KDR, ALPK3, GCK
INTERPRO	IPR017441:Protein kinase, ATP binding site	5	1.43266	1	ACVRL1, MYO3B, LCK, LMTK3, KDR
GOTERM_MF_DIRECT	GO:0004672~protein kinase activity	4	1.14613	1	MYO3B, NPR2, LMTK3, TEX14
UP_KEYWORDS	Serine/threonine-protein kinase	4	1.14613	1	ACVRL1, MYO3B, LMTK3, ALPK3
GOTERM_MF_DIRECT	GO:0004674~protein serine/threonine kinase activity	4	1.14613	1	ACVRL1, MYO3B, LMTK3, ALPK3
Annotation Cluster 62	Enrichment Score: 0.24963022003720073
Category	Term	Count	%	Benjamini	Genes
KEGG_PATHWAY	hsa00010:Glycolysis / Gluconeogenesis	3	0.859599	1	PKLR, GCK, LDHAL6B
KEGG_PATHWAY	hsa01130:Biosynthesis of antibiotics	5	1.43266	1	PKLR, TAT, AMPD1, GCK, LDHAL6B
UP_SEQ_FEATURE	binding site:Substrate	4	1.14613	1	PKLR, NMRK2, GCK, LDHAL6B
Annotation Cluster 63	Enrichment Score: 0.21170670601278857
Category	Term	Count	%	Benjamini	Genes
GOTERM_BP_DIRECT	GO:0007601~visual perception	5	1.43266	1	GABRR2, MYO3B, MYO7A, GNAT1, PPEF2
UP_KEYWORDS	Vision	3	0.859599	1	MYO3B, GNAT1, PPEF2
UP_KEYWORDS	Sensory transduction	6	1.7192	1	MYO3B, RSPO2, HMCN2, GFY, GNAT1, PPEF2
Annotation Cluster 64	Enrichment Score: 0.20795707754547027
Category	Term	Count	%	Benjamini	Genes
GOTERM_MF_DIRECT	GO:0001077~transcriptional activator activity, RNA polymerase II core promoter proximal region sequence-specific binding	9	2.5788	1	EGR1, GCM1, SPI1, ONECUT3, CREB3L1, NFATC2, ESR1, ETV4, CTCFL
GOTERM_BP_DIRECT	GO:0045944~positive regulation of transcription from RNA polymerase II promoter	22	6.30372	1	ACVRL1, IL11, EGR1, GCM1, SPI1, ONECUT3, SERPINF2, NLRC5, OSM, NFATC2, ARID3C, ETV4, ESR1, TNF, ETV5, CTCFL, POMC, NR5A1, GALR2, NHLH1, CREB3L1, IL17F
GOTERM_BP_DIRECT	GO:0006366~transcription from RNA polymerase II promoter	13	3.72493	1	EGR1, GCM1, SPI1, ONECUT3, NFATC2, ARID3C, ETV4, ESR1, ETV5, CTCFL, NR5A1, NHLH1, CREB3L1
GOTERM_MF_DIRECT	GO:0000978~RNA polymerase II core promoter proximal region sequence-specific DNA binding	6	1.7192	1	GCM1, SPI1, NFATC2, ESR1, ETV4, CTCFL
UP_KEYWORDS	Activator	10	2.86533	1	NR5A1, EGR1, SPI1, ONECUT3, CREB3L1, TBX21, NFATC2, ESR1, ETV4, CTCFL
GOTERM_MF_DIRECT	GO:0003682~chromatin binding	5	1.43266	1	NR5A1, CREB3L1, NFATC2, ARID3C, ESR1
GOTERM_MF_DIRECT	GO:0043565~sequence-specific DNA binding	6	1.7192	1	NR5A1, EGR1, CREB3L1, ESR1, ETV4, CTCFL
GOTERM_MF_DIRECT	GO:0003700~transcription factor activity, sequence-specific DNA binding	10	2.86533	1	NR5A1, EGR1, GCM1, SPI1, CREB3L1, TBX21, NFATC2, ESR1, ETV4, ETV5
UP_KEYWORDS	Ubl conjugation	15	4.29799	1	GCM1, MEGF10, MVP, GRIK3, NFATC2, ETV4, ESR1, ETV5, NR5A1, ADGRG1, ZFP36, CREB3L1, KDR, SNAI1, RAPSN
UP_KEYWORDS	DNA-binding	18	5.15759	1	EGR1, GCM1, SPI1, ONECUT3, NFATC2, ARID3C, ETV4, ESR1, ETV5, CTCFL, NR5A1, ZFP36, NHLH1, CREB3L1, MSH4, TBX21, SNAI1, ZNF467
GOTERM_MF_DIRECT	GO:0003677~DNA binding	13	3.72493	1	EGR1, GCM1, ONECUT3, NFATC2, DNTT, ESR1, ETV5, CTCFL, NR5A1, ZFP36, MSH4, DHX58, ZNF467
GOTERM_BP_DIRECT	GO:0006355~regulation of transcription, DNA-templated	8	2.29226	1	NR5A1, ACVRL1, GCM1, TBX21, NFATC2, ZNF467, ESR1, SSX1
UP_KEYWORDS	Transcription regulation	15	4.29799	1	EGR1, GCM1, SPI1, ONECUT3, NFATC2, ARID3C, ETV4, ESR1, CTCFL, NR5A1, NHLH1, CREB3L1, TBX21, ZNF467, SSX1
UP_KEYWORDS	Transcription	15	4.29799	1	EGR1, GCM1, SPI1, ONECUT3, NFATC2, ARID3C, ETV4, ESR1, CTCFL, NR5A1, NHLH1, CREB3L1, TBX21, ZNF467, SSX1
GOTERM_CC_DIRECT	GO:0005634~nucleus	44	12.6074	1	GCM1, FAM71F1, ONECUT3, MVP, NLRC5, MAP3K7CL, FIGNL2, AREG, AIFM3, ZFP36, NHLH1, CREB3L1, TBX21, MYO18B, KDR, CD38, APOE, MAGEC2, SYNPO, MYOZ1, ZNF467, FILIP1L, SSX1, NGFR, EGR1, NFATC2, DNTT, ARID3C, ETV4, ESR1, ETV5, PARP12, CTCFL, NR5A1, ADCY10, C7ORF61, MSH4, PPP1R1B, SPDYA, SNAI1, ALPK3, RBM24, LDHAL6B, BNIPL
UP_KEYWORDS	Nucleus	31	8.88252	1	GCM1, SPI1, ONECUT3, MVP, ZFP36, S100A16, NHLH1, CREB3L1, TBX21, MYO18B, KDR, MAGEC2, MYOZ1, ZNF467, FILIP1L, EGR1, NFATC2, DNTT, ARID3C, ETV4, ESR1, ETV5, GCK, PARP12, CTCFL, NR5A1, ADCY10, SPDYA, SNAI1, ALPK3, RBM24
Annotation Cluster 65	Enrichment Score: 0.131582103920941
Category	Term	Count	%	Benjamini	Genes
UP_SEQ_FEATURE	repeat:TPR 1	3	0.859599	1	DNAH2, CFAP46, RAPSN
UP_SEQ_FEATURE	repeat:TPR 2	3	0.859599	1	DNAH2, CFAP46, RAPSN
UP_KEYWORDS	TPR repeat	3	0.859599	1	DNAH2, CFAP46, RAPSN
Annotation Cluster 66	Enrichment Score: 0.06355539649755863
Category	Term	Count	%	Benjamini	Genes
UP_KEYWORDS	GTP-binding	5	1.43266	1	ARL9, RAB43, GNA15, NPR2, GNAT1
UP_SEQ_FEATURE	nucleotide phosphate-binding region:GTP	4	1.14613	1	ARL9, RAB43, GNA15, GNAT1
GOTERM_MF_DIRECT	GO:0005525~GTP binding	5	1.43266	1	ARL9, RAB43, GNA15, NPR2, GNAT1
GOTERM_MF_DIRECT	GO:0003924~GTPase activity	3	0.859599	1	RAB43, GNA15, GNAT1
Annotation Cluster 67	Enrichment Score: 7.970946364577531E-4
Category	Term	Count	%	Benjamini	Genes
UP_SEQ_FEATURE	zinc finger region:C2H2-type 1	4	1.14613	1	EGR1, SNAI1, ZNF467, CTCFL
UP_SEQ_FEATURE	zinc finger region:C2H2-type 2	4	1.14613	1	EGR1, SNAI1, ZNF467, CTCFL
UP_SEQ_FEATURE	zinc finger region:C2H2-type 3	4	1.14613	1	EGR1, SNAI1, ZNF467, CTCFL
INTERPRO	IPR013087:Zinc finger C2H2-type/integrase DNA-binding domain	4	1.14613	1	EGR1, SNAI1, ZNF467, CTCFL
INTERPRO	IPR015880:Zinc finger, C2H2-like	4	1.14613	1	EGR1, SNAI1, ZNF467, CTCFL
INTERPRO	IPR007087:Zinc finger, C2H2	4	1.14613	1	EGR1, SNAI1, ZNF467, CTCFL
SMART	SM00355:ZnF_C2H2	4	1.14613	1	EGR1, SNAI1, ZNF467, CTCFL
