# Supplementary material for: Engineering inducible biomolecular assemblies for genome imaging and manipulation in living cells
Source: Nat Commun. 2022 Dec 24;13:7933. doi: 10.1038/s41467-022-35504-x (PMC9789998; doi:10.1038/s41467-022-35504-x)
Supplement: Supplementary file 7 — Source Data [file 41467_2022_35504_MOESM7_ESM.xlsx]

## Sheet: Fig. 1
Fig. 1c
left panel
Time (Min)	SNR on different puncta
-3	-0.18085	-0.52789	-1.15353	-0.43013	1.22684	2.09688	-1.35882	-0.07332	-2.21907	-0.19551	-1.32949	2.15553
10	2.01598	0.217563	0.917206	-0.20504	1.64972	4.41542	3.55613	1.85633	1.59807	1.6685	3.67822	0.893728
20	4.61139	4.4511	2.66326	0.201389	2.38789	5.54436	4.13464	5.03061	5.8526	6.5924	6.50198	4.71825
30	16.0478	8.09239	7.77872	1.25108	23.0513	13.8304	12.7542	10.472	12.5108	2.71669	3.84159	3.51169
middle panel
Time (Min)	Spot # per cell
-3	0	0	0	0	0	0	0	0	0
10	7	8	7	9	5	8	10	9	7
20	14	15	16	12	16	14	13	16	15
30	20	22	24	21	26	25	24	20	25
right panel
Time (Min)	Size of dots (mm)	SEM	N
-3	0	0	5
10	0.097143	0.011127	7
20	0.1175	0.008864	8
30	0.148889	0.010541	9
60	0.175	0.025761	12
Fig. 1g
Telomere	SIMBA	BIFCVenus
distance(mm)	Normalized Intensity	Normalized Intensity
0.1	0.300389	0.370001
0.2	0.150229	0.238689
0.3	6.82547e-05	0.107377
0.4	0.143403	0.202877
0.5	0.334516	0.322251
0.6	0.52563	0.441626
0.7	0.634837	0.465501
0.8	0.873729	0.620688
0.9	1.11262	0.775874
1	1.68596	1.36081
1.1	2.19104	2.02931
1.2	2.69613	2.6978
1.3	2.69613	2.85299
1.4	2.23882	2.41727
1.5	1.78152	1.98156
1.6	1.1604	1.34887
1.7	0.805474	0.960905
1.8	0.450549	0.572938
1.9	0.191181	0.232721
2	0.0273701	-5.96872e-05
Fig. 1h
	Colocalized Spots (%) (n=4)
Telomere	87.5	90	90	87
No dCas9	2	5	0	0
No sgRNA	1	0	0	2

## Sheet: Fig. 2
Fig. 2b
IL-1B						Spots per cell	SD	N	Cell 1	Cell 2	Cell 3	Cell 4	Cell 5	Cell 6	Cell 7	Cell 8	Cell 9	Cell 10	Cell 11	Cell 12	Cell 13	Cell 14	Cell 15	Cell 16	Cell 17	Cell 18	Cell 19	Cell 20	Cell 21	Cell 22	Cell 23	Cell 24	Cell 25	Cell 26	Cell 27	Cell 28	Cell 29
Spots per cell	Percentage 1	Percentage 2	Percentage 3		IL-1B	3.91304	2.08704	23	1	2	2	2	2	2	2	2	3	3	3	3	4	4	4	5	5	6	6	6	7	8	8
1	4.35	5	4.5		MUC4.1	2.51724	1.15328	29	2	3	2	2	3	3	4	2	1	2	3	1	2	2	5	5	2	1	2	1	3	2	5	2	2	2	3	2	4
2	30.43	35	28
3	17.4	17	18
4	13.04	12	13.5
5	8.7	9	8.5
6	13.04	13.5	13
7	4.35	4.5	4.2
8	8.7	8.5	9
MUC4.1
Spots per cell	Percentage	Percentage 2	Percentage 3
1	13.33	15	13
2	46.67	48	45
3	20	21	19.5
4	6.67	7.5	6.5
5	10	11	10.5
6	3.33	3.5	3.2
Fig. 2c
Time (min)	Dot#1	Dot#2
0	2.646	2.112
26	13.738	5.078
46	32.354	22.063
54	35.774	40.562
58	39.14	41.913
68	39.208	37.847
Fig. 2e
	mean	SD	N
without HP1a	8.28	7.3427	3
with HP1a	61.6667	21.5019	3

## Sheet: Fig. 3
Fig. 3b
Left	Percentage1	Percentage2	Percentage3	N
No TetR-SunTag	4.17	8.33	5	3
tCIMDrop	85	87	85.71	3
Right	SNR on different puncta
-3	0.672434	0.333333	1.18504	1.26068
10	3.07985	0.478778	0.749128	2.4192
20	3.46434	6.77336	6.46866	9.57803
30	6.18096	15.5529	19.5623	13.9275
Fig. 3d
	Repeat 1	Repeat 2	Repeat 3	Repeat 4	Mean	SEM	N
Control DMSO	1.11404	1.32483	0.856073	0.705054	1	0.137304	4
Control HS	68.3944	75.8883	68.3944	96.0561	77.1833	6.53421	4
tSIMBA DMSO+HS	73.3033	101.533	89.6236	79.6612	86.0303	6.16299	4
tSIMBA rapa+HS	36.047	76.7346	44.379	50.2763	51.8592	8.79049	4

## Sheet: Fig. 5
Fig. 5b
	Treated (n=3)		Non-treated (n=3)
	Mean	SD	Mean	SD
NYAP1	0.202238	0.0549664	1.01618	0.229294
LRRC4B	0.770047	0.108474	1.00036	0.0325147
NGFR	0.304573	0.0306317	1.03561	0.331894
No gRNA	1.14341	0.00458106	1.01028	0.178499
Fig. 5d
Distance (mm)	HP1a	SUV39H1
0.0645161	0.0101103	0
0.129032	0.0326124	0.119236
0.193548	0	0.0414438
0.258065	0.0167369	0.0662077
0.322581	0.0477422	0.125967
0.387097	0.0810523	0.146048
0.451613	0.141779	0.141258
0.516129	0.180262	0.136393
0.580645	0.215318	0.280605
0.645161	0.320569	0.375454
0.709677	0.455435	0.424787
0.774194	0.59462	0.599376
0.83871	0.70775	0.678934
0.903226	0.803966	0.796846
0.967742	0.897293	0.894655
1.03226	0.974245	1
1.09677	1	0.990369
1.16129	0.985382	0.997064
1.22581	0.890188	0.920213
1.29032	0.864317	0.836319
1.35484	0.766444	0.753008
1.41935	0.653248	0.568458
1.48387	0.603707	0.450122
1.54839	0.502941	0.424464
1.6129	0.436041	0.411496
1.67742	0.412954	0.248363
1.74194	0.36386	0.33867
1.80645	0.332883	0.26925
1.87097	0.35119	0.128732
1.93548	0.288366	0.294019
Fig. 5e
Time (min)	HP1a	SUV39H1ND
0	1.00791	1.00281
5	0.980533	1.01535
10	1.0454	0.9779
15	1.0518	1.01265
25	1.03852	0.977822
30	1.05695	NA
35	NA	0.971993
40	1.05338	NA
45	1.19487	NA
50	1.19652	0.96161
55	1.21541	0.998412
60	1.28963	1.01772
65	1.23257	1.0037
70	NA	1.07296
75	NA	1.05235
80	NA	1.03232
85	NA	1.09819
90	1.17332	1.17424
95	1.25617	1.22632
100	1.2697	1.17195
105	NA	1.21464
110	NA	1.22465
115	NA	1.26755
120	NA	1.21621
125	1.22765	1.191
130	1.23191	1.22879
135	NA	1.24281
140	1.27108	1.25216
145	1.31375	1.27371
Fig. 5f
	Mean	SD	N
No Chaetocin; with Rapa	0.327338	0.0677213	3
With Chaetocin; with Rapa	0.82194	0.133531	3
No chaetocin; No Rapa	1.01618	0.229294	3
Fig. 5g
	Mean	SD	N
No H3.3K9M No Rapa	1.01877	0.228596	3
Rapa only	0.658782	0.0547012	3
W/ H3.3K9M No Rapa	0.966107	0.109638	3
W/ H3.3K9M W/ Rapa	1.18954	0.155429	3
Fig. 5h
	Mean	SD	N
No siRNA No Rapa	1.07413	0.0439694	3
Rapa only	0.688727	0.102065	3
W/ siRNA No Rapa	1.05933	0.0762724	3
W/ siRNA W/ Rapa	1.24373	0.331981	3

## Sheet: SFig. 1
SFig. 1c
Mean mCherry signal	Total puncta signal
37341	403230
20869.4	396322
20669.4	376542
34500.7	418973
14500.7	195831
12500.7	156742
13500.7	183653
10782.5	139661
10582.5	103863
10082.5	100353
9298.53	97302.2
15298.5	227183
15098.5	224952
15255.4	226182
8455.44	79782.4
8855.44	86041.9
8982.78	93672.5
7382.78	68291.8
7445.98	70342.5
17246	262353
19131.8	311382
8131.77	77251.6
8626.27	83192.4
8726.27	84523.4
6751.71	50142.1
20816.6	382062
10816.6	116563
9218.09	92412.6
10218.1	116033
8957.82	87481.5
7958.98	75521.9
16259	229513
17259	268516
17075.4	268292
16075.4	253432
16052.3	243241
37552.3	435742
19071.9	342481
17453.7	270623
15453.7	209932
14149.8	198774
17149.8	316103
15906.3	237193
14906.3	238292
SFig. 1d
	Puncta			Background			Nucleolus
Minutes	Mean	SD	N	Mean	SD	N	Mean	SD	N
-3	2904.67	325.648	6	2922	204.59	3	2419.67	209.037	3
10	2825.33	251.406	6	2289.67	212.966	3	2687.67	146.138	3
20	3434.67	303.038	6	2317	243.31	3	2620.33	48.8092	3
30	4784.17	821.682	6	2051.67	184.906	3	2440.67	189.413	3
SFig. 1e
Telomere	96-TetO
9.49565	1.37123
12.889	4.63044
7.79272	32.2004
6.17812	15.6153
6.55107	15.3451
6.54412	15.0702
5.89087	31.1412
4.05851	12.4668
3.25005	142.317
3.59985	31.339
8.0707	6.82762
6.55107	15.4961
8.17084	8.62267
4.18799	3.77453
8.62611	4.04381
1.6961	8.87364
6.294	15.6653
8.35546	2.76345
1.70012	-2.19492
9.92874	15.6657
15.0433	9.20479
17.3111	10.5517
21.7152	17.3675
7.53353	9.54055
6.57255	108.869
23.3764	57.2467
10.101	144.332
18.6284	145.604
42.367	67.3137
12.6966	26.717
62.9155	16.7426
19.4768	27.1009
6.13395	27.1009
14.2637	27.1009
12.9385	4.18458
147.635	4.48637
18.757	24.4876
7.78136	13.8352
4.43158	56.5228
24.6896	7.47577
1.61935	143.637
5.35578	31.8591
1.39683	84.3688
139.129	9.61786
11.489	20.3999
29.3373	40.5357
15.737	29.1956
27.8535	48.4413
8.02592	36.3841
15.5638	8.95225
9.46157	25.4277
23.8068	18.2869
7.66508	109.866
2.42911	8.01756
49.2707	14.0058
18.4375	19.0913
24.251	9.72427
25.8399	6.86981
44.6741	24.0973
15.6405	37.6819
14.4133	7.85438
7.87789	12.8368
9.26328	15.8694
9.38771	9.29082
11.3882	31.8686
2.0739	57.5848
5.36187	63.98
26.0282	68.8695
25.4962	9.19286
17.8853	5.7806
27.2464	8.68364
19.8815	43.7386
9.59993	6.42848
8.62861	75.7264
1.97167	71.6332
5.31459	54.5677
10.5062	103.264
17.7773	52.0889
3.03355	22.6454
14.0864	12.3462
5.85796	23.5825
13.4052	49.9475
9.13879	28.1267
7.22752	35.0548
8.07378	15.0306
15.5981	30.3142
6.52201	118.736
1.39871	12.0544
15.7677	27.3078
39.9532
25.3197
7.90518
8.80054
2.4327
4.0026
29.7748
11.126
8.87145
10.6056
11.9438
8.01816
6.38876
5.38325
6.77163
1.67229
13.0555
8.20789
5.62895
13.0555
6.82014
6.29156
13.2825
22.3155
12.8105
2.32529
8.46027
19.3728
27.9874
41.9658
30.6586
24.3607
30.9021
9.52023
15.3537
15.3537
8.24157
8.92506
1.04096
10.83
5.73953
2.33606
1.90696
0.032614
31.1392
14.7628
17.1228
8.67042
3.49304

## Sheet: SFig. 2
SFig. 2c
	Spots per cell	SD	N	Cell 1	Cell 2	Cell 3	Cell 4	Cell 5	Cell 6	Cell 7	Cell 8	Cell 9	Cell 10	Cell 11	Cell 12	Cell 13	Cell 14	Cell 15	Cell 16	Cell 17	Cell 18	Cell 19	Cell 20	Cell 21	Cell 22	Cell 23	Cell 24	Cell 25	Cell 26	Cell 27	Cell 28	Cell 29	Cell 30	Cell 31	Cell 32	Cell 33	Cell 34	Cell 35	Cell 36	Cell 37
SIMBA	2.3	0.876907	30	2	2	4	3	3	2	2	4	2	2	1	2	1	2	2	2	3	4	3	2	4	2	2	1	2	1	2	2	2	3
BiFCVenus	3.7027	2.15851	37	4	1	7	2	1	2	2	3	5	2	4	6	8	7	1	3	3	3	5	4	8	2	2	5	7	3	2	3	1	2	6	7	6	3	2	1	4
SFig. 2d
MUC4-E3	SIMBA	BIFCVenus
distance(mm)	Normalized Intensity	Normalized Intensity
0.1	0.709531	0.758065
0.2	0.670653	0.740302
0.3	0.621019	0.688787
0.4	0.555883	0.641269
0.5	0.609843	0.548898
0.6	0.6483	0.582871
0.7	0.689942	0.676574
0.8	0.692525	0.8269
0.9	0.738734	0.829342
1	1.06688	0.8269
1.1	1.4178	1.04917
1.2	1.88036	1.19994
1.3	2.10071	1.60406
1.4	2.11495	1.78458
1.5	1.7805	1.8734
1.6	1.36558	1.6256
1.7	0.974403	1.32695
1.8	0.792573	1.24324
1.9	0.608221	0.939477
2	0.51983	0.723204
2.1	0.453011	0.494608
SFig. 2f
Before rapamycin	Cell 1	Cell 2	Cell 3	Cell 4	Cell 5
spot #1	7.17262	3.63847	6.89927	1.57675	5.33795
spot #2	7.95022	3.00438	4.70773	4.32546	1.57989
spot #3	2.98613	3.37741	2.46426	2.39987	-0.434849
spot #4	2.71536	1.03055	1.74097	0.128458
spot #5	-0.139835	3.77381		4.64711
spot #6	2.55491
After rapamycin	Cell 1	Cell 2	Cell 3	Cell 4	Cell 5	Cell 6	Cell 7	Cell 8
spot #1	22.724	108.975	223.414	52.7679	23.4373	50.3856	51.5846	111.467
spot #2	23.111	81.3427	202.128	44.4573	24.8715	78.419	18.5248	66.8012
spot #3	35.4386	69.4932	105.901	28.4904	12.1491	58.2302		31.3903
spot #4	19.1465	54.0194	83.8486	16.8154	9.93037	40.5747

## Sheet: SFig. 3
SFig. 3a
	Mean	SD	N
24x	83634	48372.2	19
4x	29956.8	26457.6	19
2x	16091.2	16232.4	27
1x	7021.87	8913.28	40
SFig. 3b
	24x	4x	2x	1x
spot #1	(top) 83.184	(top) 17.398	NA	NA
spot #2	(bottom) 70.088	(right) 21.479
spot #3		(left) 23.042
SFig. 3c
	CD (left image)	CD (right image)	HD (left image)	HD (right image)	CSD (left image)	CSD (right image)
spot #1	114.354	48.939	20.516	20.4	NA	NA
spot #2		47.748		12.574
spot #3		48.485
spot #4		48.41
spot #5		48.958

## Sheet: SFig. 4
SFig. 4b					SFig. 4d								Figure S4f
	SIMBA dots with HD Treatment					-Rapa			-Rapa+1,6-HD					Norm. intensity (n=9)
Time (Min)	Normalized Intensity	SEM	N		dot number per cell	cell number 1	cell number 2	cell number 3	cell number 1	cell number 2	cell number 3		Time (s)	Mean	SEM
0	2.246	0.375268	5		0	2	3	2	15	15	16		0	0.971731	0.0126795
2	2.356	0.310633	5		1	4	4	5	5	5	4		3	0.936938	0.0310445
4	2.25	0.278604	5		2	12	10	15	2	3	4		6	0.950007	0.0207013
6	2.282	0.168624	5		3	5	4	5	1	1	2		9	0.973293	0.0162158
8	2.218	0.262743	5										12	0.949509	0.0371839
10	2.246	0.315086	5										15	1.01793	0.0300994
12	2.394	0.292619	5										18	0.999876	0.0364938
14	1.924	0.114263	5										21	1.04619	0.0183544
16	1.722	0.190798	5										24	0.957182	0.0436791
18	1.548	0.160387	5										27	1.02688	0.0303793
20	1.506	0.14521	5										30	1.01887	0.0171482
22	1.566	0.126088	5										32	0.218117	0.0601625
24	1.494	0.128942	5										35	0.340558	0.0799439
26	1.49	0.098742	5										38	0.373975	0.0767306
28	1.564	0.076263	5										41	0.320466	0.057753
30	1.446	0.103373	5										44	0.395071	0.0715853
32	1.508	0.059699	5										47	0.415895	0.0796842
34	1.484	0.092553	5										50	0.417713	0.0799902
36	1.444	0.039573	5										53	0.401677	0.0594209
38	1.366	0.081584	5										56	0.438661	0.0754251
40	1.368	0.062801	5										59	0.470436	0.0670043
42	1.33	0.057619	5										62	0.45932	0.0651049
44	1.424	0.073116	5										65	0.48472	0.0730537
46	1.332	0.064915	5										68	0.505848	0.0850142
48	1.314	0.062976	5										71	0.475767	0.0621067
													74	0.526598	0.0869942
													77	0.548434	0.0883467
													80	0.547026	0.091074
													83	0.479931	0.0594075
													86	0.553443	0.0808788
													89	0.560128	0.0761158
													92	0.525858	0.0563088
													95	0.573677	0.0853077
													98	0.594934	0.0894165
													101	0.568679	0.0576361
													104	0.596195	0.0847422
													107	0.607211	0.0664089
													110	0.6462	0.0832534
													113	0.589735	0.0466429
													116	0.650683	0.0498086
													119	0.656674	0.0846205
													122	0.589111	0.0607521
													125	0.6707	0.0659781
													128	0.66608	0.118028
													131	0.616448	0.0731507
													134	0.663712	0.126818
													137	0.635303	0.137778

## Sheet: SFig. 6
SFig. 6d
	Puncta			Background			Nucleolus
Minutes	Mean	SD	N	Mean	SD	N	Mean	SD	N
-3	914	129.047	3	866.8	111.111	5	849	23.6432	3
10	913.667	132.493	3	857.4	88.6922	5	852.667	17.0392	3
20	1010	71.7565	3	609.6	42.9802	5	772	53.7308	3
30	1155	75.4453	3	554.6	50.5697	5	717.333	9.29157	3

## Sheet: SFig. 8
SFig. 8d
	NFAT1-mCherry
Time (Min)	Integrated Density in nucleus
0.5	26402646
1	25424875
1.5	23685789
2	23753424
2.5	24417471
3	23344136
3.5	24335108
4	24909314
4.5	25468909
5	26539719
5.5	27647337
6	28807204
6.5	29352358
7	30864560
7.5	32665634
8	34068399
8.5	35895921
9	37409540
9.5	38942371
10	41239018
10.5	42677181
11	44103380
11.5	46326667
12	47740661
12.5	49480093
13	51076385
13.5	53041172
14	53818894
14.5	54871069
15	56134386
15.5	57131155
16	58410903
16.5	59121824
17	59744728
17.5	60590130
18	61536779
18.5	61059802
19	62223093
19.5	63007738
20	62972356
20.5	63281252
21	63863107
21.5	63587593
22	63268702
22.5	63607645
23	63807992
23.5	63701691
24	63394862
24.5	62696956
25	62527857
25.5	62328290
26	62411840
26.5	62401386
27	63126595
27.5	63004872
28	62904650
28.5	61771959
29	60989464
29.5	60378600
30	59513744
30.5	59005805
31	59161864
31.5	58483929
32	58373232
32.5	54631306
33	55797713
33.5	55289290
34	53776987
34.5	53963163
35	52057191
35.5	50123794
36	47247976
36.5	44572359
37	42202453
37.5	40550493
38	39535009
38.5	38775350
39	37873886
39.5	36328827
40	34808278
40.5	33734882
41	33209873
41.5	32800852
42	31907606
42.5	31579781
43	32140810
43.5	32348802
44	32653810
44.5	33380938
45	33375615
45.5	33673502
46	33727452
46.5	33377391
47	33212675
47.5	32986583
48	32800987
48.5	32840625
49	32899270
49.5	33302179
50	33546372
50.5	34338421
51	35047361
51.5	35219480
52	35436660

[truncated: 1 more sheets: SFig. 10]
